# Supplementary material for: The AAA + ATPase TorsinA polymerizes into hollow helical tubes with 8.5 subunits per turn
Source: Nat Commun. 2019 Jul 22;10:3262. doi: 10.1038/s41467-019-11194-w (PMC6646356; doi:10.1038/s41467-019-11194-w)
Supplement: Supplementary file 4 — Source Data [file 41467_2019_11194_MOESM4_ESM.xlsx]

## Sheet: Fig. 3
	Diameters (nm)
	Filaments	Protrusions
	16	12.8
	15.2	17.92
	15.2	12.8
	13.6	16
	16	19.2
	15.2	16
	16	16.8
	14.4	16
	12.8	12.8
	12.8	16.96
	16	16
	14.4	17.92
	13.6	17.92
	12.8	17.92
	14.4	17.92
	14.4	16
	14.4	17.92
	16	17.92
	17.25	24.38
	19.55	19.55
	17.25	25.3
	17.25	29.9
	16.1	27.6
	14.95	21.85
	13.8	19.55
	16.1	18.4
	14.95	19.55
	14.95	24.38
	14.95	23
	16.1	25.3
	16.1	23
	16.1	24.38
	16.1	19.55
	14.95	18.4
	16.1	18.4
	14.95	21.85
	16.1	20.7
	16	19.2
	19.2	19.2
	16	19.2
	13.6	17.6
	14.4	22.4
	13.6	16
	14.4	24
	14.4	22.4
	14.4	16
	14.4	16
	14.4	12.8
	18.3	22.57
	15.25	19.52
	17.08	18.91
	15.86	20.74
	17.08	20.13
	19.5	24.7
	16.9	19.5
	18.2	18.2
	13	18.2
	14.3	20.8
	16.9	20.8
	16.9	20.8
	15.6	22.1
	15.6	22.1
	16.47	26.84
	16.47	25.01
	15.25	23.79
	17.69	21.96
	16.47	18.91
	17.08	20.74
	17.08	18.3
	17.69	18.3
	16.47	22.57
	15.86	21.35
	16.47	17.08
	14.64	22.57
	18.91	24.4
	15.25	22.57
	14.64	21.35
	17.69	23.79
	17.08	24.4
	18.91	21.96
	14.64	21.96
	17.69	21.35
	16.47	23.18
	14.64	15.86
	15.86	16.47
	14.64	15.86
	15.6	16.9
	13	16.9
	13	18.2
	20.8	26
	14.3	27.3
	15.6	20.8
	18.2	20.8
	15.6	16.9
	15.6	18.2
	15.6	16.9
	15.6	18.2
	15.6	19.5
	22.1	23.4
	11.7	15.6
	14.3	16.9
	15.6	15.6

## Sheet: Fig. 4
	Number of blebs per 12.5 um of nuclear envelope
	wild-type	TorsinA/B/3A KO	wild-type rescue	H140N rescue	K148E rescue	K174E rescue
	0	15	1	4	3	0
	0	12	0	1	3	0
	0	9	0	1	4	3
	0	7	0	1	3	0
	0	8	0	2	1	0
	0	8	0	2	1	0
	0	7	0	0	0	0
	0	6	0	0	0	0
	0	3	0	0	0	0
	0	2	0	0	0	0
	0	5	0	0	0	0
	0	5	0	0	0	0
	0	0	0	0	0	0
	0	4	0	0	0	5
	0	4	0	0	0	1
	0	6	0	0	0	2
	0	1	0	0	0	2
	0	6	0	0	0	2
	0	0	0	0	0	0
	0	0	0	0	0	1
	0	2	0	0	0	5
	0	3	0	0	0	1
	0	1	0	0	0	3
	0	2	0	0	0	2
	0	2	0	0	0	1
	0	5	0	0	0	0
	0	2	0	0	0	0
	0	0	0	0	0	6
		0	0	0	0	0
		9		0		0
		4				0

## Sheet: Supp. Fig. 5
	Uncropped scans of immunoblots
	The boxed regions are displayed
	in supplementary fig. 5

## Sheet: Supp. Fig. 7
		Absorbance at 340 nm														Fraction of absorbance at 340 nm
	Time (min)	Negative control			TorsinA			TorsinA:liposomes			TorsinA:LAP1				Time (min)	Negative control			TorsinA			TorsinA:liposomes			TorsinA:LAP1
	0	1.2054	1.2023	1.2089	1.3146	1.3218	1.2979	1.3002	1.3186	1.332	1.2804	1.2792	1.2404		0	1	1	1	1	1	1	1	1	1	1	1	1
	0.5	1.213	1.1987	1.2094	1.3137	1.3203	1.2982	1.2972	1.3182	1.3322	1.2851	1.2763	1.2401		0.5	1.0063	0.997006	1.00041	0.999315	0.998865	1.00023	0.997693	0.999697	1.00015	1.00367	0.997733	0.999758
	1	1.2144	1.1999	1.2115	1.3146	1.3209	1.2978	1.2984	1.3184	1.3317	1.29	1.2761	1.2402		1	1.00747	0.998004	1.00215	1	0.999319	0.999923	0.998616	0.999848	0.999775	1.0075	0.997577	0.999839
	1.5	1.2172	1.2003	1.2109	1.3152	1.3224	1.2977	1.2979	1.3178	1.3333	1.2868	1.2755	1.239		1.5	1.00979	0.998337	1.00165	1.00046	1.00045	0.999846	0.998231	0.999393	1.00098	1.005	0.997108	0.998871
	2	1.2152	1.2022	1.2119	1.3167	1.3224	1.298	1.2984	1.3195	1.333	1.2878	1.2762	1.2397		2	1.00813	0.999917	1.00248	1.0016	1.00045	1.00008	0.998616	1.00068	1.00075	1.00578	0.997655	0.999436
	2.5	1.2155	1.2011	1.2122	1.3163	1.3232	1.2977	1.2994	1.3185	1.3325	1.2807	1.2753	1.2377		2.5	1.00838	0.999002	1.00273	1.00129	1.00106	0.999846	0.999385	0.999924	1.00038	1.00023	0.996951	0.997823
	3	1.2159	1.2026	1.213	1.3171	1.3231	1.2983	1.2983	1.3194	1.3342	1.2791	1.2757	1.2388		3	1.00871	1.00025	1.00339	1.0019	1.00098	1.00031	0.998539	1.00061	1.00165	0.998985	0.997264	0.99871
	3.5	1.2151	1.2039	1.2128	1.317	1.3233	1.2969	1.2991	1.3205	1.3338	1.2885	1.2743	1.2378		3.5	1.00805	1.00133	1.00323	1.00183	1.00113	0.99923	0.999154	1.00144	1.00135	1.00633	0.996169	0.997904
	4	1.2164	1.2033	1.2121	1.3174	1.3251	1.2969	1.2992	1.3193	1.3338	1.2842	1.2739	1.2371		4	1.00913	1.00083	1.00265	1.00213	1.0025	0.99923	0.999231	1.00053	1.00135	1.00297	0.995857	0.99734
	4.5	1.2152	1.2027	1.2134	1.3184	1.3237	1.2962	1.2995	1.3188	1.3332	1.2763	1.2747	1.2395		4.5	1.00813	1.00033	1.00372	1.00289	1.00144	0.99869	0.999462	1.00015	1.0009	0.996798	0.996482	0.999274
	5	1.2157	1.2037	1.2137	1.3185	1.3238	1.2966	1.2988	1.3209	1.3304	1.2731	1.2759	1.2395		5	1.00854	1.00116	1.00397	1.00297	1.00151	0.998998	0.998923	1.00174	0.998799	0.994299	0.99742	0.999274
	5.5	1.2151	1.2045	1.2136	1.3187	1.325	1.2983	1.2992	1.3198	1.3324	1.2848	1.2735	1.2366		5.5	1.00805	1.00183	1.00389	1.00312	1.00242	1.00031	0.999231	1.00091	1.0003	1.00344	0.995544	0.996936
	6	1.216	1.2044	1.2131	1.3196	1.3253	1.296	1.2986	1.3203	1.3341	1.2806	1.2727	1.2368		6	1.00879	1.00175	1.00347	1.0038	1.00265	0.998536	0.998769	1.00129	1.00158	1.00016	0.994919	0.997098
	6.5	1.2156	1.2047	1.2143	1.3201	1.3245	1.2959	1.2991	1.3209	1.3334	1.2768	1.2712	1.2373		6.5	1.00846	1.002	1.00447	1.00418	1.00204	0.998459	0.999154	1.00174	1.00105	0.997188	0.993746	0.997501
	7	1.215	1.2049	1.2134	1.3186	1.3259	1.2956	1.2989	1.3203	1.3319	1.2735	1.2722	1.2351		7	1.00796	1.00216	1.00372	1.00304	1.0031	0.998228	0.999	1.00129	0.999925	0.994611	0.994528	0.995727
	7.5	1.2152	1.2053	1.2139	1.3203	1.325	1.2959	1.2998	1.3218	1.3335	1.2779	1.2718	1.2357		7.5	1.00813	1.0025	1.00414	1.00434	1.00242	0.998459	0.999692	1.00243	1.00113	0.998047	0.994215	0.996211
	8	1.2151	1.2055	1.215	1.3197	1.3263	1.2948	1.2995	1.3207	1.3337	1.2815	1.2706	1.2339		8	1.00805	1.00266	1.00505	1.00388	1.0034	0.997612	0.999462	1.00159	1.00128	1.00086	0.993277	0.99476
	8.5	1.2151	1.2056	1.2143	1.3215	1.326	1.2949	1.2995	1.3222	1.334	1.2806	1.2714	1.2351		8.5	1.00805	1.00274	1.00447	1.00525	1.00318	0.997689	0.999462	1.00273	1.0015	1.00016	0.993902	0.995727
	9	1.2151	1.2071	1.2143	1.3219	1.3261	1.2952	1.2995	1.3202	1.3313	1.2729	1.2699	1.2339		9	1.00805	1.00399	1.00447	1.00555	1.00325	0.99792	0.999462	1.00121	0.999474	0.994142	0.99273	0.99476
	9.5	1.2131	1.2061	1.215	1.321	1.3261	1.2954	1.2999	1.322	1.331	1.2746	1.269	1.2332		9.5	1.00639	1.00316	1.00505	1.00487	1.00325	0.998074	0.999769	1.00258	0.999249	0.99547	0.992026	0.994195
	10	1.2139	1.2068	1.214	1.323	1.3261	1.2971	1.2993	1.3212	1.3312	1.2807	1.2691	1.2331		10	1.00705	1.00374	1.00422	1.00639	1.00325	0.999384	0.999308	1.00197	0.999399	1.00023	0.992104	0.994115
	10.5	1.213	1.2066	1.2136	1.322	1.3258	1.2957	1.3002	1.3219	1.3313	1.2785	1.2683	1.234		10.5	1.0063	1.00358	1.00389	1.00563	1.00303	0.998305	1	1.0025	0.999474	0.998516	0.991479	0.99484
	11	1.2144	1.2076	1.2151	1.323	1.3271	1.2952	1.2997	1.3199	1.3317	1.2762	1.2674	1.2323		11	1.00747	1.00441	1.00513	1.00639	1.00401	0.99792	0.999615	1.00099	0.999775	0.99672	0.990775	0.99347
	11.5	1.2138	1.2075	1.2153	1.3236	1.3267	1.2951	1.3011	1.3207	1.3296	1.2696	1.2664	1.2321		11.5	1.00697	1.00433	1.00529	1.00685	1.00371	0.997843	1.00069	1.00159	0.998198	0.991565	0.989994	0.993309
	12	1.213	1.2078	1.2147	1.3224	1.3281	1.295	1.3011	1.3213	1.3295	1.2748	1.2665	1.2322		12	1.0063	1.00457	1.0048	1.00593	1.00477	0.997766	1.00069	1.00205	0.998123	0.995626	0.990072	0.993389
	12.5	1.2127	1.2081	1.2147	1.3232	1.3285	1.2965	1.301	1.3207	1.3317	1.2743	1.2675	1.2322		12.5	1.00606	1.00482	1.0048	1.00654	1.00507	0.998921	1.00062	1.00159	0.999775	0.995236	0.990854	0.993389
	13	1.2123	1.2067	1.2135	1.3231	1.3289	1.2946	1.301	1.3209	1.3307	1.279	1.2665	1.2322		13	1.00572	1.00366	1.00381	1.00647	1.00537	0.997457	1.00062	1.00174	0.999024	0.998907	0.990072	0.993389
	13.5	1.2119	1.2076	1.2152	1.3237	1.3287	1.2941	1.2996	1.3208	1.3302	1.2685	1.2646	1.2309		13.5	1.00539	1.00441	1.00521	1.00692	1.00522	0.997072	0.999539	1.00167	0.998649	0.990706	0.988587	0.992341
	14	1.212	1.2059	1.2136	1.324	1.3273	1.2942	1.2999	1.3222	1.3286	1.2707	1.2637	1.2306		14	1.00548	1.00299	1.00389	1.00715	1.00416	0.997149	0.999769	1.00273	0.997447	0.992424	0.987883	0.992099
	14.5	1.2119	1.2079	1.2144	1.3247	1.3296	1.2944	1.2999	1.3195	1.3304	1.2758	1.2635	1.2294		14.5	1.00539	1.00466	1.00455	1.00768	1.0059	0.997303	0.999769	1.00068	0.998799	0.996407	0.987727	0.991132
	15	1.2108	1.2073	1.2151	1.3256	1.3283	1.2948	1.3022	1.3219	1.3286	1.2771	1.2629	1.2289		15	1.00448	1.00416	1.00513	1.00837	1.00492	0.997612	1.00154	1.0025	0.997447	0.997423	0.987258	0.990729
	15.5	1.2116	1.2085	1.2143	1.3242	1.3279	1.2946	1.3022	1.3221	1.3283	1.2682	1.2618	1.2287		15.5	1.00514	1.00516	1.00447	1.0073	1.00461	0.997457	1.00154	1.00265	0.997222	0.990472	0.986398	0.990568
	16	1.2114	1.2074	1.2159	1.326	1.3288	1.2954	1.3016	1.3221	1.3268	1.2676	1.2626	1.2295		16	1.00498	1.00424	1.00579	1.00867	1.0053	0.998074	1.00108	1.00265	0.996096	0.990003	0.987023	0.991213
	16.5	1.2105	1.2077	1.2148	1.326	1.3285	1.2944	1.301	1.3203	1.3264	1.2693	1.2606	1.2288		16.5	1.00423	1.00449	1.00488	1.00867	1.00507	0.997303	1.00062	1.00129	0.995796	0.991331	0.98546	0.990648
	17	1.2123	1.2089	1.2165	1.3251	1.3295	1.295	1.3006	1.322	1.3268	1.2753	1.2599	1.2274		17	1.00572	1.00549	1.00629	1.00799	1.00583	0.997766	1.00031	1.00258	0.996096	0.996017	0.984912	0.98952
	17.5	1.2115	1.2092	1.2136	1.3261	1.3292	1.2945	1.3017	1.32	1.3255	1.2721	1.2609	1.2288		17.5	1.00506	1.00574	1.00389	1.00875	1.0056	0.99738	1.00115	1.00106	0.99512	0.993518	0.985694	0.990648
	18	1.2103	1.2079	1.2154	1.3261	1.3284	1.2952	1.3006	1.3206	1.3249	1.2667	1.26	1.2265		18	1.00407	1.00466	1.00538	1.00875	1.00499	0.99792	1.00031	1.00152	0.99467	0.9893	0.984991	0.988794
	18.5	1.2108	1.2071	1.2142	1.3258	1.3281	1.2955	1.3025	1.3207	1.3248	1.2652	1.2596	1.2256		18.5	1.00448	1.00399	1.00438	1.00852	1.00477	0.998151	1.00177	1.00159	0.994595	0.988129	0.984678	0.988068
	19	1.2103	1.2089	1.2155	1.3278	1.3289	1.295	1.3007	1.3222	1.3232	1.2707	1.2594	1.225		19	1.00407	1.00549	1.00546	1.01004	1.00537	0.997766	1.00038	1.00273	0.993393	0.992424	0.984522	0.987585
	19.5	1.2097	1.2078	1.2131	1.3266	1.3298	1.2946	1.3013	1.3225	1.3242	1.2694	1.258	1.2249		19.5	1.00357	1.00457	1.00347	1.00913	1.00605	0.997457	1.00085	1.00296	0.994144	0.991409	0.983427	0.987504
	20	1.2102	1.2079	1.2142	1.3268	1.3296	1.2945	1.3015	1.322	1.324	1.2744	1.257	1.2241		20	1.00398	1.00466	1.00438	1.00928	1.0059	0.99738	1.001	1.00258	0.993994	0.995314	0.982645	0.986859
	20.5	1.2093	1.2071	1.2156	1.3265	1.3287	1.293	1.3027	1.3218	1.3215	1.2632	1.2571	1.2239		20.5	1.00324	1.00399	1.00554	1.00905	1.00522	0.996225	1.00192	1.00243	0.992117	0.986567	0.982724	0.986698
	21	1.21	1.2069	1.2143	1.3278	1.33	1.2953	1.3031	1.3214	1.323	1.2693	1.2561	1.222		21	1.00382	1.00383	1.00447	1.01004	1.0062	0.997997	1.00223	1.00212	0.993243	0.991331	0.981942	0.985166
	21.5	1.2085	1.2084	1.2146	1.3258	1.3298	1.2943	1.3028	1.3219	1.3231	1.2708	1.2564	1.2217		21.5	1.00257	1.00507	1.00472	1.00852	1.00605	0.997226	1.002	1.0025	0.993318	0.992502	0.982176	0.984924
	22	1.2104	1.2072	1.2136	1.3272	1.3295	1.2944	1.3043	1.3228	1.3228	1.2672	1.2562	1.2231		22	1.00415	1.00408	1.00389	1.00958	1.00583	0.997303	1.00315	1.00319	0.993093	0.989691	0.98202	0.986053
	22.5	1.2099	1.2069	1.2147	1.3268	1.3288	1.2938	1.3036	1.3202	1.3217	1.2606	1.2558	1.2231		22.5	1.00373	1.00383	1.0048	1.00928	1.0053	0.996841	1.00261	1.00121	0.992267	0.984536	0.981707	0.986053
	23	1.2088	1.2068	1.2137	1.327	1.3293	1.2935	1.3022	1.322	1.3211	1.2622	1.254	1.2219		23	1.00282	1.00374	1.00397	1.00943	1.00567	0.99661	1.00154	1.00258	0.991817	0.985786	0.9803	0.985085
	23.5	1.2098	1.2071	1.2132	1.328	1.3286	1.2937	1.3022	1.3225	1.3204	1.2695	1.2533	1.22		23.5	1.00365	1.00399	1.00356	1.01019	1.00514	0.996764	1.00154	1.00296	0.991291	0.991487	0.979753	0.983554
	24	1.209	1.2075	1.2137	1.3273	1.3305	1.2946	1.3022	1.3226	1.3209	1.2671	1.2528	1.2213		24	1.00299	1.00433	1.00397	1.00966	1.00658	0.997457	1.00154	1.00303	0.991667	0.989613	0.979362	0.984602
	24.5	1.2097	1.2069	1.214	1.3278	1.3301	1.2938	1.3031	1.3219	1.321	1.262	1.2527	1.2212		24.5	1.00357	1.00383	1.00422	1.01004	1.00628	0.996841	1.00223	1.0025	0.991742	0.985629	0.979284	0.984521
	25	1.2091	1.2082	1.2141	1.3286	1.3298	1.294	1.302	1.322	1.3203	1.2626	1.2526	1.2183		25	1.00307	1.00491	1.0043	1.01065	1.00605	0.996995	1.00138	1.00258	0.991216	0.986098	0.979206	0.982183
	25.5	1.2092	1.2073	1.2131	1.3289	1.3298	1.2944	1.3037	1.3214	1.3186	1.263	1.2517	1.2181		25.5	1.00315	1.00416	1.00347	1.01088	1.00605	0.997303	1.00269	1.00212	0.98994	0.98641	0.978502	0.982022
	26	1.2097	1.2075	1.2132	1.3289	1.3297	1.2941	1.3035	1.3223	1.3203	1.2624	1.2521	1.218		26	1.00357	1.00433	1.00356	1.01088	1.00598	0.997072	1.00254	1.00281	0.991216	0.985942	0.978815	0.981941
	26.5	1.2092	1.2084	1.2129	1.3277	1.3312	1.2944	1.3038	1.3243	1.3204	1.2657	1.2498	1.2183		26.5	1.00315	1.00507	1.00331	1.00997	1.00711	0.997303	1.00277	1.00432	0.991291	0.988519	0.977017	0.982183
	27	1.2082	1.2071	1.2132	1.3283	1.331	1.2934	1.3028	1.323	1.3189	1.2543	1.2506	1.2185		27	1.00232	1.00399	1.00356	1.01042	1.00696	0.996533	1.002	1.00334	0.990165	0.979616	0.977642	0.982344
	27.5	1.2105	1.2071	1.2125	1.3268	1.3307	1.2937	1.3028	1.3224	1.3184	1.2596	1.2498	1.2159		27.5	1.00423	1.00399	1.00298	1.00928	1.00673	0.996764	1.002	1.00288	0.98979	0.983755	0.977017	0.980248
	28	1.2091	1.2078	1.2135	1.3295	1.3324	1.2928	1.3023	1.3223	1.3188	1.2644	1.248	1.216		28	1.00307	1.00457	1.00381	1.01133	1.00802	0.996071	1.00162	1.00281	0.99009	0.987504	0.97561	0.980329
	28.5	1.2087	1.2068	1.2132	1.329	1.3297	1.293	1.3045	1.3232	1.3185	1.2618	1.2499	1.2171		28.5	1.00274	1.00374	1.00356	1.01095	1.00598	0.996225	1.00331	1.00349	0.989865	0.985473	0.977095	0.981216
	29	1.2091	1.2085	1.2128	1.3288	1.3293	1.291	1.3036	1.3221	1.3175	1.2593	1.2474	1.2155		29	1.00307	1.00516	1.00323	1.0108	1.00567	0.994684	1.00261	1.00265	0.989114	0.983521	0.975141	0.979926
	29.5	1.2079	1.2072	1.2131	1.3288	1.3299	1.2903	1.3035	1.3228	1.316	1.2555	1.2466	1.2138		29.5	1.00207	1.00408	1.00347	1.0108	1.00613	0.994144	1.00254	1.00319	0.987988	0.980553	0.974515	0.978555
	30	1.2091	1.2069	1.2128	1.3293	1.3313	1.2928	1.3034	1.3233	1.3169	1.2561	1.2469	1.215		30	1.00307	1.00383	1.00323	1.01118	1.00719	0.996071	1.00246	1.00356	0.988664	0.981022	0.97475	0.979523
	30.5	1.2082	1.2079	1.2123	1.3303	1.3306	1.2931	1.3046	1.3228	1.316	1.2607	1.2473	1.2159		30.5	1.00232	1.00466	1.00281	1.01194	1.00666	0.996302	1.00338	1.00319	0.987988	0.984614	0.975063	0.980248
	31	1.2098	1.2059	1.2115	1.3293	1.3326	1.2912	1.3033	1.3236	1.3166	1.2591	1.2469	1.2148		31	1.00365	1.00299	1.00215	1.01118	1.00817	0.994838	1.00238	1.00379	0.988438	0.983365	0.97475	0.979361
	31.5	1.2086	1.2068	1.213	1.3297	1.3307	1.2915	1.3035	1.3225	1.3151	1.2534	1.2447	1.2128		31.5	1.00265	1.00374	1.00339	1.01149	1.00673	0.995069	1.00254	1.00296	0.987312	0.978913	0.97303	0.977749
	32	1.2083	1.2069	1.2118	1.3291	1.3294	1.2916	1.3049	1.3224	1.3143	1.2534	1.2456	1.2128		32	1.00241	1.00383	1.0024	1.01103	1.00575	0.995146	1.00361	1.00288	0.986712	0.978913	0.973734	0.977749
	32.5	1.2087	1.2066	1.2136	1.3295	1.3305	1.2916	1.3044	1.3232	1.3162	1.2573	1.2454	1.2127		32.5	1.00274	1.00358	1.00389	1.01133	1.00658	0.995146	1.00323	1.00349	0.988138	0.981959	0.973577	0.977668
	33	1.2094	1.2066	1.2114	1.3295	1.3307	1.2922	1.3051	1.323	1.3164	1.2568	1.2415	1.2095		33	1.00332	1.00358	1.00207	1.01133	1.00673	0.995608	1.00377	1.00334	0.988288	0.981568	0.970528	0.975089
	33.5	1.2087	1.207	1.2114	1.3307	1.3301	1.2914	1.3032	1.3219	1.3152	1.2505	1.2431	1.2126		33.5	1.00274	1.00391	1.00207	1.01225	1.00628	0.994992	1.00231	1.0025	0.987387	0.976648	0.971779	0.977588
	34	1.2089	1.206	1.2127	1.3293	1.3304	1.2925	1.3038	1.323	1.3144	1.2499	1.2412	1.2101		34	1.0029	1.00308	1.00314	1.01118	1.00651	0.995839	1.00277	1.00334	0.986787	0.976179	0.970294	0.975572
	34.5	1.2093	1.2072	1.2123	1.3296	1.3305	1.2941	1.304	1.3218	1.3131	1.2505	1.2413	1.2098		34.5	1.00324	1.00408	1.00281	1.01141	1.00658	0.997072	1.00292	1.00243	0.985811	0.976648	0.970372	0.975331
	35	1.2072	1.2061	1.212	1.3296	1.33	1.2929	1.3046	1.3226	1.3141	1.2523	1.2394	1.2083		35	1.00149	1.00316	1.00256	1.01141	1.0062	0.996148	1.00338	1.00303	0.986562	0.978054	0.968887	0.974121
	35.5	1.2087	1.2068	1.2118	1.3292	1.3279	1.2924	1.3048	1.322	1.3141	1.2529	1.2386	1.2078		35.5	1.00274	1.00374	1.0024	1.01111	1.00461	0.995762	1.00354	1.00258	0.986562	0.978522	0.968261	0.973718
	36	1.2089	1.2065	1.2111	1.3288	1.3281	1.2915	1.3057	1.3215	1.3123	1.2483	1.2379	1.2061		36	1.0029	1.00349	1.00182	1.0108	1.00477	0.995069	1.00423	1.0022	0.98521	0.97493	0.967714	0.972348
	36.5	1.2092	1.205	1.2119	1.3301	1.3297	1.2931	1.3037	1.322	1.3133	1.2421	1.2396	1.2092		36.5	1.00315	1.00225	1.00248	1.01179	1.00598	0.996302	1.00269	1.00258	0.985961	0.970087	0.969043	0.974847
	37	1.2086	1.2071	1.2108	1.3292	1.3286	1.293	1.3049	1.3223	1.3133	1.2496	1.2357	1.2051		37	1.00265	1.00399	1.00157	1.01111	1.00514	0.996225	1.00361	1.00281	0.985961	0.975945	0.965994	0.971541
	37.5	1.2086	1.2064	1.2109	1.3297	1.3291	1.293	1.3047	1.323	1.3141	1.248	1.2366	1.2069		37.5	1.00265	1.00341	1.00165	1.01149	1.00552	0.996225	1.00346	1.00334	0.986562	0.974695	0.966698	0.972993
	38	1.2096	1.207	1.212	1.331	1.329	1.2918	1.3046	1.3217	1.3133	1.2466	1.2361	1.2063		38	1.00348	1.00391	1.00256	1.01248	1.00545	0.9953	1.00338	1.00235	0.985961	0.973602	0.966307	0.972509
	38.5	1.2069	1.2055	1.2115	1.3313	1.3285	1.2919	1.3061	1.322	1.3113	1.2424	1.2345	1.2035		38.5	1.00124	1.00266	1.00215	1.0127	1.00507	0.995377	1.00454	1.00258	0.984459	0.970322	0.965056	0.970252
	39	1.2084	1.2067	1.2108	1.3322	1.3296	1.2916	1.3052	1.3216	1.3111	1.2445	1.2342	1.2048		39	1.00249	1.00366	1.00157	1.01339	1.0059	0.995146	1.00385	1.00228	0.984309	0.971962	0.964822	0.9713
	39.5	1.2078	1.2061	1.2105	1.3315	1.3302	1.2921	1.3045	1.3218	1.3123	1.2477	1.2349	1.2059		39.5	1.00199	1.00316	1.00132	1.01286	1.00635	0.995531	1.00331	1.00243	0.98521	0.974461	0.965369	0.972186
	40	1.2096	1.2075	1.2102	1.3326	1.3289	1.2917	1.3048	1.3226	1.3113	1.2472	1.2326	1.2036		40	1.00348	1.00433	1.00108	1.01369	1.00537	0.995223	1.00354	1.00303	0.984459	0.974071	0.963571	0.970332
	40.5	1.2099	1.2058	1.2099	1.3325	1.3298	1.2927	1.3045	1.3235	1.3109	1.24	1.2332	1.2036		40.5	1.00373	1.00291	1.00083	1.01362	1.00605	0.995994	1.00331	1.00372	0.984159	0.968447	0.96404	0.970332
	41	1.2083	1.2069	1.2114	1.3341	1.3288	1.2921	1.3059	1.3216	1.3095	1.2416	1.2331	1.2024		41	1.00241	1.00383	1.00207	1.01483	1.0053	0.995531	1.00438	1.00228	0.983108	0.969697	0.963962	0.969365
	41.5	1.2082	1.207	1.2105	1.3319	1.3296	1.2933	1.3041	1.3211	1.3107	1.2442	1.232	1.2019		41.5	1.00232	1.00391	1.00132	1.01316	1.0059	0.996456	1.003	1.0019	0.984009	0.971728	0.963102	0.968962
	42	1.2081	1.2054	1.2105	1.3344	1.3285	1.2933	1.3047	1.3218	1.3108	1.2455	1.2325	1.2019		42	1.00224	1.00258	1.00132	1.01506	1.00507	0.996456	1.00346	1.00243	0.984084	0.972743	0.963493	0.968962
	42.5	1.2094	1.2058	1.211	1.3349	1.3289	1.2919	1.3043	1.3216	1.3099	1.2423	1.2309	1.2014		42.5	1.00332	1.00291	1.00174	1.01544	1.00537	0.995377	1.00315	1.00228	0.983408	0.970244	0.962242	0.968559
	43	1.2093	1.2069	1.2101	1.3336	1.3281	1.2917	1.3046	1.3221	1.3087	1.2375	1.2314	1.2012		43	1.00324	1.00383	1.00099	1.01445	1.00477	0.995223	1.00338	1.00265	0.982508	0.966495	0.962633	0.968397
	43.5	1.2084	1.2051	1.2102	1.3344	1.3289	1.2921	1.3055	1.3222	1.3081	1.241	1.2282	1.1999		43.5	1.00249	1.00233	1.00108	1.01506	1.00537	0.995531	1.00408	1.00273	0.982057	0.969228	0.960131	0.967349
	44	1.2075	1.2063	1.2105	1.3334	1.33	1.2903	1.3047	1.3216	1.3088	1.2432	1.2291	1.1986		44	1.00174	1.00333	1.00132	1.0143	1.0062	0.994144	1.00346	1.00228	0.982583	0.970947	0.960835	0.966301
	44.5	1.2084	1.2058	1.2098	1.3336	1.3297	1.2919	1.3042	1.3214	1.3081	1.2427	1.227	1.1971		44.5	1.00249	1.00291	1.00074	1.01445	1.00598	0.995377	1.00308	1.00212	0.982057	0.970556	0.959193	0.965092
	45	1.2076	1.2052	1.2093	1.3341	1.3289	1.2898	1.3063	1.3208	1.3076	1.2391	1.2274	1.197		45	1.00183	1.00241	1.00033	1.01483	1.00537	0.993759	1.00469	1.00167	0.981682	0.967744	0.959506	0.965011
	45.5	1.2089	1.2044	1.2097	1.3328	1.3284	1.289	1.3054	1.322	1.3064	1.2376	1.2265	1.1962		45.5	1.0029	1.00175	1.00066	1.01384	1.00499	0.993143	1.004	1.00258	0.980781	0.966573	0.958802	0.964366
	46	1.2075	1.205	1.2106	1.333	1.3286	1.2894	1.3041	1.322	1.3066	1.2426	1.2244	1.1954		46	1.00174	1.00225	1.00141	1.014	1.00514	0.993451	1.003	1.00258	0.980931	0.970478	0.957161	0.963721
	46.5	1.2081	1.2057	1.2106	1.3353	1.3288	1.29	1.3055	1.3213	1.3065	1.2438	1.2244	1.1953		46.5	1.00224	1.00283	1.00141	1.01575	1.0053	0.993913	1.00408	1.00205	0.980856	0.971415	0.957161	0.963641
	47	1.2089	1.2058	1.2099	1.3355	1.3281	1.2896	1.3063	1.3222	1.3088	1.2381	1.2248	1.1969		47	1.0029	1.00291	1.00083	1.0159	1.00477	0.993605	1.00469	1.00273	0.982583	0.966963	0.957473	0.964931
	47.5	1.2094	1.2054	1.2097	1.337	1.3277	1.2906	1.3057	1.3212	1.3071	1.2349	1.2256	1.1963		47.5	1.00332	1.00258	1.00066	1.01704	1.00446	0.994376	1.00423	1.00197	0.981306	0.964464	0.958099	0.964447
	48	1.2098	1.2061	1.2091	1.3355	1.3273	1.2891	1.3042	1.3219	1.305	1.2376	1.2243	1.1936		48	1.00365	1.00316	1.00017	1.0159	1.00416	0.99322	1.00308	1.0025	0.97973	0.966573	0.957083	0.96227
	48.5	1.2081	1.2056	1.2098	1.3371	1.3286	1.2891	1.305	1.3219	1.3075	1.2444	1.2238	1.1953		48.5	1.00224	1.00274	1.00074	1.01712	1.00514	0.99322	1.00369	1.0025	0.981607	0.971884	0.956692	0.963641
	49	1.2096	1.2061	1.2091	1.3368	1.327	1.2888	1.3043	1.3216	1.3079	1.2431	1.222	1.195		49	1.00348	1.00316	1.00017	1.01689	1.00393	0.992989	1.00315	1.00228	0.981907	0.970868	0.955285	0.963399
	49.5	1.2083	1.2056	1.209	1.3371	1.3287	1.2897	1.3054	1.3214	1.3071	1.2347	1.2204	1.1936		49.5	1.00241	1.00274	1.00008	1.01712	1.00522	0.993682	1.004	1.00212	0.981306	0.964308	0.954034	0.96227
	50	1.2103	1.2052	1.2086	1.3371	1.3283	1.2877	1.3033	1.322	1.3055	1.2333	1.2216	1.1933		50	1.00407	1.00241	0.999752	1.01712	1.00492	0.992141	1.00238	1.00258	0.980105	0.963215	0.954972	0.962028
	50.5	1.2086	1.2059	1.2081	1.338	1.3282	1.2887	1.3041	1.3222	1.3061	1.2424	1.22	1.1925		50.5	1.00265	1.00299	0.999338	1.0178	1.00484	0.992912	1.003	1.00273	0.980556	0.970322	0.953721	0.961383
	51	1.2094	1.2046	1.2086	1.3385	1.328	1.2889	1.304	1.322	1.307	1.2407	1.2186	1.193		51	1.00332	1.00191	0.999752	1.01818	1.00469	0.993066	1.00292	1.00258	0.981231	0.968994	0.952627	0.961787
	51.5	1.2092	1.2041	1.2085	1.3389	1.329	1.2885	1.3051	1.3229	1.3074	1.2334	1.2197	1.194		51.5	1.00315	1.0015	0.999669	1.01848	1.00545	0.992758	1.00377	1.00326	0.981532	0.963293	0.953487	0.962593
	52	1.209	1.2053	1.2095	1.3375	1.3279	1.2881	1.304	1.3231	1.3063	1.2347	1.2171	1.19		52	1.00299	1.0025	1.0005	1.01742	1.00461	0.992449	1.00292	1.00341	0.980706	0.964308	0.951454	0.959368
	52.5	1.2078	1.2045	1.2079	1.3372	1.3259	1.2887	1.3036	1.3217	1.3065	1.2353	1.216	1.1889		52.5	1.00199	1.00183	0.999173	1.01719	1.0031	0.992912	1.00261	1.00235	0.980856	0.964777	0.950594	0.958481
	53	1.2076	1.2045	1.2094	1.3377	1.3273	1.2892	1.3046	1.3224	1.3072	1.238	1.216	1.1896		53	1.00183	1.00183	1.00041	1.01757	1.00416	0.993297	1.00338	1.00288	0.981381	0.966885	0.950594	0.959045
	53.5	1.2079	1.2045	1.208	1.3373	1.3277	1.2888	1.3056	1.3209	1.3079	1.237	1.2148	1.1895		53.5	1.00207	1.00183	0.999256	1.01727	1.00446	0.992989	1.00415	1.00174	0.981907	0.966104	0.949656	0.958965
	54	1.2084	1.2054	1.2076	1.3376	1.3269	1.2885	1.3057	1.3209	1.3082	1.2335	1.2145	1.1885		54	1.00249	1.00258	0.998925	1.0175	1.00386	0.992758	1.00423	1.00174	0.982132	0.963371	0.949422	0.958159
	54.5	1.2085	1.2048	1.2075	1.3373	1.3256	1.2885	1.3041	1.3202	1.3076	1.2326	1.2151	1.1881		54.5	1.00257	1.00208	0.998842	1.01727	1.00287	0.992758	1.003	1.00121	0.981682	0.962668	0.949891	0.957836
	55	1.2086	1.2044	1.2082	1.3374	1.327	1.289	1.3048	1.3209	1.3074	1.2349	1.2136	1.1863		55	1.00265	1.00175	0.999421	1.01734	1.00393	0.993143	1.00354	1.00174	0.981532	0.964464	0.948718	0.956385
	55.5	1.2083	1.2043	1.2087	1.3385	1.3268	1.2882	1.304	1.3208	1.3062	1.2373	1.2135	1.1871		55.5	1.00241	1.00166	0.999835	1.01818	1.00378	0.992526	1.00292	1.00167	0.980631	0.966339	0.94864	0.95703
	56	1.2084	1.2042	1.2073	1.3376	1.326	1.288	1.3049	1.3213	1.3066	1.2332	1.2122	1.1871		56	1.00249	1.00158	0.998676	1.0175	1.00318	0.992372	1.00361	1.00205	0.980931	0.963137	0.947624	0.95703
	56.5	1.2082	1.2041	1.2086	1.3385	1.3269	1.2877	1.3043	1.3204	1.3051	1.2271	1.2099	1.1844		56.5	1.00232	1.0015	0.999752	1.01818	1.00386	0.992141	1.00315	1.00137	0.979805	0.958372	0.945826	0.954853
	57	1.2105	1.2052	1.2077	1.3365	1.3261	1.2887	1.3052	1.3203	1.3058	1.2297	1.2107	1.185		57	1.00423	1.00241	0.999007	1.01666	1.00325	0.992912	1.00385	1.00129	0.98033	0.960403	0.946451	0.955337
	57.5	1.2085	1.2042	1.2071	1.3369	1.3257	1.289	1.3058	1.3218	1.3052	1.2344	1.2091	1.1848		57.5	1.00257	1.00158	0.998511	1.01696	1.00295	0.993143	1.00431	1.00243	0.97988	0.964074	0.9452	0.955176
	58	1.2079	1.2051	1.2081	1.3363	1.3267	1.2882	1.3049	1.3209	1.3058	1.232	1.2083	1.1834		58	1.00207	1.00233	0.999338	1.01651	1.00371	0.992526	1.00361	1.00174	0.98033	0.962199	0.944575	0.954047
	58.5	1.2081	1.2039	1.207	1.3371	1.326	1.2871	1.3049	1.3226	1.304	1.223	1.2089	1.1842		58.5	1.00224	1.00133	0.998428	1.01712	1.00318	0.991679	1.00361	1.00303	0.978979	0.95517	0.945044	0.954692
	59	1.2093	1.2038	1.2069	1.3356	1.3247	1.2866	1.3054	1.3224	1.304	1.2247	1.2067	1.182		59	1.00324	1.00125	0.998346	1.01597	1.00219	0.991294	1.004	1.00288	0.978979	0.956498	0.943324	0.952918
	59.5	1.2083	1.204	1.2075	1.3362	1.326	1.2871	1.3043	1.3217	1.3032	1.2308	1.205	1.1789		59.5	1.00241	1.00141	0.998842	1.01643	1.00318	0.991679	1.00315	1.00235	0.978378	0.961262	0.941995	0.950419
	60	1.209	1.204	1.2068	1.3346	1.3258	1.2877	1.3042	1.3218	1.3047	1.2269	1.2064	1.1821		60	1.00299	1.00141	0.998263	1.01521	1.00303	0.992141	1.00308	1.00243	0.979505	0.958216	0.943089	0.952999
	60.5	1.2088	1.2047	1.2075	1.3354	1.3243	1.2863	1.3043	1.3219	1.3034	1.2253	1.2047	1.1811		60.5	1.00282	1.002	0.998842	1.01582	1.00189	0.991062	1.00315	1.0025	0.978529	0.956967	0.94176	0.952193
	61	1.2076	1.2041	1.2074	1.3353	1.325	1.2871	1.3054	1.3219	1.3031	1.219	1.205	1.1788		61	1.00183	1.0015	0.998759	1.01575	1.00242	0.991679	1.004	1.0025	0.978303	0.952046	0.941995	0.950339
	61.5	1.2095	1.2054	1.2073	1.3355	1.3244	1.2883	1.3049	1.3208	1.3018	1.2199	1.203	1.1785		61.5	1.0034	1.00258	0.998676	1.0159	1.00197	0.992603	1.00361	1.00167	0.977327	0.952749	0.940432	0.950097
	62	1.2098	1.2054	1.2074	1.3357	1.3245	1.2878	1.3036	1.3202	1.3032	1.2228	1.2041	1.179		62	1.00365	1.00258	0.998759	1.01605	1.00204	0.992218	1.00261	1.00121	0.978378	0.955014	0.941291	0.9505
	62.5	1.2088	1.2044	1.206	1.3344	1.3258	1.2875	1.3036	1.3219	1.3039	1.2219	1.2022	1.1788		62.5	1.00282	1.00175	0.997601	1.01506	1.00303	0.991987	1.00261	1.0025	0.978904	0.954311	0.939806	0.950339
	63	1.2087	1.2042	1.2074	1.3321	1.3242	1.2886	1.3041	1.3209	1.3021	1.2177	1.2018	1.1749		63	1.00274	1.00158	0.998759	1.01331	1.00182	0.992835	1.003	1.00174	0.977553	0.951031	0.939493	0.947194
	63.5	1.2087	1.2047	1.206	1.3334	1.3234	1.2885	1.3045	1.3198	1.3001	1.217	1.2008	1.1751		63.5	1.00274	1.002	0.997601	1.0143	1.00121	0.992758	1.00331	1.00091	0.976051	0.950484	0.938712	0.947356
	64	1.2078	1.2026	1.2064	1.3311	1.3235	1.2875	1.302	1.321	1.3009	1.2209	1.1997	1.1755		64	1.00199	1.00025	0.997932	1.01255	1.00129	0.991987	1.00138	1.00182	0.976652	0.95353	0.937852	0.947678
	64.5	1.2085	1.2036	1.207	1.3292	1.3238	1.2864	1.3033	1.3206	1.2998	1.2195	1.2007	1.1773		64.5	1.00257	1.00108	0.998428	1.01111	1.00151	0.99114	1.00238	1.00152	0.975826	0.952437	0.938634	0.949129
	65	1.2075	1.2031	1.2065	1.3278	1.3237	1.2864	1.3037	1.3214	1.2996	1.2193	1.2001	1.1761		65	1.00174	1.00067	0.998015	1.01004	1.00144	0.99114	1.00269	1.00212	0.975676	0.952281	0.938164	0.948162
	65.5	1.2076	1.2032	1.2052	1.326	1.3228	1.2874	1.303	1.3197	1.2994	1.2171	1.1991	1.1745		65.5	1.00183	1.00075	0.996939	1.00867	1.00076	0.99191	1.00215	1.00083	0.975526	0.950562	0.937383	0.946872
	66	1.2088	1.203	1.2062	1.3268	1.3234	1.2857	1.3028	1.3197	1.2983	1.2142	1.1996	1.1745		66	1.00282	1.00058	0.997767	1.00928	1.00121	0.9906	1.002	1.00083	0.9747	0.948297	0.937774	0.946872
	66.5	1.2089	1.2037	1.2055	1.3252	1.3225	1.2885	1.303	1.3223	1.2987	1.2196	1.1978	1.1732		66.5	1.0029	1.00116	0.997188	1.00806	1.00053	0.992758	1.00215	1.00281	0.975	0.952515	0.936366	0.945824
	67	1.2081	1.2027	1.2071	1.3255	1.3216	1.284	1.3017	1.3213	1.2995	1.2235	1.1974	1.1726		67	1.00224	1.00033	0.998511	1.00829	0.999849	0.98929	1.00115	1.00205	0.975601	0.955561	0.936054	0.94534
	67.5	1.2087	1.2038	1.2061	1.3256	1.3212	1.2872	1.3019	1.32	1.2993	1.2122	1.1975	1.1739		67.5	1.00274	1.00125	0.997684	1.00837	0.999546	0.991756	1.00131	1.00106	0.97545	0.946735	0.936132	0.946388
	68	1.2086	1.2034	1.2045	1.3264	1.3231	1.2857	1.3016	1.3208	1.2965	1.2138	1.1965	1.172		68	1.00265	1.00091	0.99636	1.00898	1.00098	0.9906	1.00108	1.00167	0.973348	0.947985	0.93535	0.944856
	68.5	1.209	1.203	1.2054	1.3253	1.3226	1.287	1.3022	1.3198	1.298	1.2187	1.1962	1.1722		68.5	1.00299	1.00058	0.997105	1.00814	1.00061	0.991602	1.00154	1.00091	0.974474	0.951812	0.935116	0.945018
	69	1.2078	1.2031	1.2047	1.3255	1.3219	1.2855	1.3015	1.3205	1.2966	1.2123	1.1945	1.1696		69	1.00199	1.00067	0.996526	1.00829	1.00008	0.990446	1.001	1.00144	0.973423	0.946813	0.933787	0.942922
	69.5	1.2077	1.204	1.2051	1.3246	1.3235	1.2848	1.3017	1.3204	1.2992	1.2152	1.193	1.1692		69.5	1.00191	1.00141	0.996857	1.00761	1.00129	0.989907	1.00115	1.00137	0.975375	0.949078	0.932614	0.942599
	70	1.2089	1.203	1.2048	1.3244	1.3229	1.2868	1.3022	1.3216	1.2968	1.2112	1.195	1.1694		70	1.0029	1.00058	0.996608	1.00745	1.00083	0.991448	1.00154	1.00228	0.973574	0.945954	0.934178	0.94276
	70.5	1.2086	1.2026	1.2044	1.3252	1.3228	1.2855	1.3031	1.3203	1.2944	1.2092	1.1943	1.1671		70.5	1.00265	1.00025	0.996278	1.00806	1.00076	0.990446	1.00223	1.00129	0.971772	0.944392	0.93363	0.940906
	71	1.2091	1.2029	1.2048	1.3244	1.3225	1.2858	1.3011	1.3203	1.2949	1.2165	1.1911	1.1671		71	1.00307	1.0005	0.996608	1.00745	1.00053	0.990677	1.00069	1.00129	0.972147	0.950094	0.931129	0.940906
	71.5	1.209	1.2035	1.2035	1.3249	1.3228	1.2885	1.3024	1.3208	1.2966	1.2136	1.1912	1.1673		71.5	1.00299	1.001	0.995533	1.00784	1.00076	0.992758	1.00169	1.00167	0.973423	0.947829	0.931207	0.941067
	72	1.2081	1.2038	1.2059	1.3249	1.3224	1.2851	1.3026	1.3207	1.2944	1.2079	1.1905	1.1668		72	1.00224	1.00125	0.997518	1.00784	1.00045	0.990138	1.00185	1.00159	0.971772	0.943377	0.93066	0.940664
	72.5	1.2091	1.2021	1.2046	1.3245	1.3216	1.2855	1.3028	1.3196	1.2941	1.213	1.1899	1.1644		72.5	1.00307	0.999834	0.996443	1.00753	0.999849	0.990446	1.002	1.00076	0.971547	0.94736	0.930191	0.938729
	73	1.2085	1.2026	1.2052	1.3266	1.3212	1.2863	1.3019	1.3201	1.2944	1.2128	1.1894	1.1648		73	1.00257	1.00025	0.996939	1.00913	0.999546	0.991062	1.00131	1.00114	0.971772	0.947204	0.9298	0.939052
	73.5	1.2087	1.2025	1.2049	1.326	1.322	1.2859	1.3025	1.3208	1.2937	1.2125	1.1882	1.1661		73.5	1.00274	1.00017	0.996691	1.00867	1.00015	0.990754	1.00177	1.00167	0.971246	0.94697	0.928862	0.9401
	74	1.2074	1.203	1.2035	1.3245	1.3212	1.2857	1.3025	1.3203	1.2942	1.2082	1.1887	1.1643		74	1.00166	1.00058	0.995533	1.00753	0.999546	0.9906	1.00177	1.00129	0.971622	0.943611	0.929253	0.938649
	74.5	1.209	1.2025	1.2045	1.3255	1.3208	1.2868	1.3017	1.3204	1.2918	1.2033	1.1881	1.1633		74.5	1.00299	1.00017	0.99636	1.00829	0.999243	0.991448	1.00115	1.00137	0.96982	0.939784	0.928784	0.937843
	75	1.2084	1.2026	1.2037	1.327	1.3206	1.2849	1.3028	1.3217	1.2923	1.203	1.1875	1.1607		75	1.00249	1.00025	0.995699	1.00943	0.999092	0.989984	1.002	1.00235	0.970195	0.93955	0.928315	0.935747
	75.5	1.2072	1.2013	1.2037	1.3247	1.3184	1.2853	1.3002	1.3214	1.2913	1.2059	1.1872	1.1622		75.5	1.00149	0.999168	0.995699	1.00768	0.997428	0.990292	1	1.00212	0.969444	0.941815	0.92808	0.936956
	76	1.2075	1.2025	1.204	1.3258	1.3191	1.2877	1.3012	1.3224	1.2939	1.2036	1.186	1.1614		76	1.00174	1.00017	0.995947	1.00852	0.997957	0.992141	1.00077	1.00288	0.971396	0.940019	0.927142	0.936311
	76.5	1.2095	1.2015	1.2034	1.3249	1.3174	1.2868	1.2994	1.3203	1.2927	1.1992	1.1863	1.1608		76.5	1.0034	0.999335	0.99545	1.00784	0.996671	0.991448	0.999385	1.00129	0.970495	0.936582	0.927376	0.935827
	77	1.2083	1.2016	1.2042	1.3251	1.3191	1.286	1.3005	1.319	1.2908	1.197	1.1849	1.1594		77	1.00241	0.999418	0.996112	1.00799	0.997957	0.990831	1.00023	1.0003	0.969069	0.934864	0.926282	0.934698
	77.5	1.2088	1.2003	1.2042	1.3262	1.3161	1.2848	1.2995	1.3197	1.2916	1.2045	1.183	1.1573		77.5	1.00282	0.998337	0.996112	1.00882	0.995688	0.989907	0.999462	1.00083	0.96967	0.940722	0.924797	0.933005
	78	1.2075	1.2016	1.203	1.3272	1.3169	1.2855	1.3024	1.32	1.2927	1.2074	1.1827	1.1578		78	1.00174	0.999418	0.99512	1.00958	0.996293	0.990446	1.00169	1.00106	0.970495	0.942987	0.924562	0.933409
	78.5	1.2078	1.202	1.2028	1.3264	1.3182	1.2857	1.3005	1.3209	1.2927	1.1991	1.1826	1.1572		78.5	1.00199	0.99975	0.994954	1.00898	0.997276	0.9906	1.00023	1.00174	0.970495	0.936504	0.924484	0.932925
	79	1.207	1.2013	1.2034	1.3271	1.3184	1.286	1.3017	1.3208	1.2909	1.1953	1.1834	1.157		79	1.00133	0.999168	0.99545	1.00951	0.997428	0.990831	1.00115	1.00167	0.969144	0.933536	0.925109	0.932764
	79.5	1.2072	1.2005	1.2043	1.3271	1.3173	1.2845	1.2998	1.3194	1.2918	1.1979	1.1825	1.1563		79.5	1.00149	0.998503	0.996195	1.00951	0.996596	0.989676	0.999692	1.00061	0.96982	0.935567	0.924406	0.932199
	80	1.2082	1.2006	1.2033	1.326	1.3194	1.284	1.3014	1.3201	1.2908	1.1976	1.1802	1.1553		80	1.00232	0.998586	0.995368	1.00867	0.998184	0.98929	1.00092	1.00114	0.969069	0.935333	0.922608	0.931393
	80.5	1.2084	1.2022	1.2034	1.3244	1.3189	1.2834	1.3003	1.3195	1.2918	1.2019	1.1793	1.1546		80.5	1.00249	0.999917	0.99545	1.00745	0.997806	0.988828	1.00008	1.00068	0.96982	0.938691	0.921904	0.930829
	81	1.2076	1.201	1.2024	1.3263	1.3178	1.2835	1.3009	1.3218	1.2904	1.1961	1.1797	1.1559		81	1.00183	0.998919	0.994623	1.0089	0.996974	0.988905	1.00054	1.00243	0.968769	0.934161	0.922217	0.931877
	81.5	1.2082	1.2005	1.2016	1.3257	1.3176	1.2835	1.3002	1.3202	1.2875	1.1923	1.1796	1.1549		81.5	1.00232	0.998503	0.993961	1.00844	0.996823	0.988905	1	1.00121	0.966592	0.931193	0.922139	0.931071
	82	1.2069	1.2007	1.2021	1.3248	1.3193	1.285	1.2999	1.3187	1.2862	1.1974	1.1777	1.1539		82	1.00124	0.998669	0.994375	1.00776	0.998109	0.990061	0.999769	1.00008	0.965616	0.935177	0.920654	0.930264
	82.5	1.2082	1.2001	1.2031	1.3263	1.3182	1.2848	1.302	1.3205	1.288	1.1963	1.1786	1.154		82.5	1.00232	0.99817	0.995202	1.0089	0.997276	0.989907	1.00138	1.00144	0.966967	0.934317	0.921357	0.930345
	83	1.2069	1.2012	1.2033	1.3261	1.3182	1.286	1.3011	1.3191	1.288	1.1942	1.1772	1.152		83	1.00124	0.999085	0.995368	1.00875	0.997276	0.990831	1.00069	1.00038	0.966967	0.932677	0.920263	0.928733
	83.5	1.2078	1.2007	1.2017	1.3248	1.3166	1.2863	1.3014	1.3197	1.2863	1.1902	1.1753	1.1498		83.5	1.00199	0.998669	0.994044	1.00776	0.996066	0.991062	1.00092	1.00083	0.965691	0.929553	0.918777	0.926959
	84	1.2083	1.2013	1.202	1.3254	1.3188	1.2854	1.3017	1.3218	1.2846	1.1891	1.176	1.1519		84	1.00241	0.999168	0.994292	1.00822	0.99773	0.990369	1.00115	1.00243	0.964414	0.928694	0.919325	0.928652
	84.5	1.2074	1.1996	1.203	1.3237	1.3177	1.2836	1.2998	1.319	1.2843	1.1945	1.1746	1.149		84.5	1.00166	0.997754	0.99512	1.00692	0.996898	0.988982	0.999692	1.0003	0.964189	0.932912	0.91823	0.926314
	85	1.2085	1.2	1.2029	1.3259	1.3184	1.2839	1.3003	1.3205	1.2852	1.1963	1.1742	1.149		85	1.00257	0.998087	0.995037	1.0086	0.997428	0.989213	1.00008	1.00144	0.964865	0.934317	0.917917	0.926314
	85.5	1.2087	1.2009	1.2022	1.3274	1.3185	1.2842	1.2996	1.3189	1.2848	1.1886	1.1753	1.149		85.5	1.00274	0.998836	0.994458	1.00974	0.997503	0.989444	0.999539	1.00023	0.964565	0.928304	0.918777	0.926314
	86	1.2084	1.2004	1.2027	1.3262	1.3152	1.2821	1.3018	1.3201	1.2837	1.1883	1.1744	1.1478		86	1.00249	0.99842	0.994871	1.00882	0.995007	0.987826	1.00123	1.00114	0.963739	0.928069	0.918074	0.925347
	86.5	1.2088	1.2007	1.2028	1.3253	1.3159	1.2836	1.3011	1.3198	1.2847	1.1933	1.1732	1.1463		86.5	1.00282	0.998669	0.994954	1.00814	0.995536	0.988982	1.00069	1.00091	0.964489	0.931974	0.917136	0.924137
	87	1.2083	1.2018	1.2018	1.3253	1.3155	1.2831	1.3006	1.3197	1.2851	1.1935	1.1724	1.1473		87	1.00241	0.999584	0.994127	1.00814	0.995234	0.988597	1.00031	1.00083	0.96479	0.932131	0.91651	0.924944
	87.5	1.2079	1.2014	1.2018	1.326	1.3165	1.2838	1.3008	1.3203	1.286	1.1867	1.1726	1.1486		87.5	1.00207	0.999251	0.994127	1.00867	0.99599	0.989136	1.00046	1.00129	0.965465	0.92682	0.916667	0.925992
	88	1.208	1.1992	1.2017	1.3277	1.3161	1.2829	1.3013	1.3193	1.284	1.1824	1.1739	1.1478		88	1.00216	0.997422	0.994044	1.00997	0.995688	0.988443	1.00085	1.00053	0.963964	0.923461	0.917683	0.925347
	88.5	1.2078	1.1995	1.2029	1.3258	1.316	1.2822	1.2994	1.3195	1.2846	1.1862	1.1716	1.1451		88.5	1.00199	0.997671	0.995037	1.00852	0.995612	0.987904	0.999385	1.00068	0.964414	0.926429	0.915885	0.92317
	89	1.2076	1.2009	1.2018	1.324	1.3169	1.2828	1.2991	1.3201	1.286	1.1917	1.1705	1.1447		89	1.00183	0.998836	0.994127	1.00715	0.996293	0.988366	0.999154	1.00114	0.965465	0.930725	0.915025	0.922847
	89.5	1.2077	1.1989	1.2023	1.3249	1.3178	1.2826	1.2985	1.3204	1.2858	1.1865	1.17	1.1453		89.5	1.00191	0.997172	0.99454	1.00784	0.996974	0.988212	0.998693	1.00137	0.965315	0.926664	0.914634	0.923331
	90	1.2084	1.1995	1.2026	1.3242	1.3159	1.2815	1.2985	1.3211	1.2843	1.1818	1.1696	1.1428		90	1.00249	0.997671	0.994789	1.0073	0.995536	0.987364	0.998693	1.0019	0.964189	0.922993	0.914321	0.921316
	90.5	1.2083	1.1999	1.2007	1.3249	1.3166	1.2816	1.2992	1.3198	1.2841	1.1847	1.1682	1.1419		90.5	1.00241	0.998004	0.993217	1.00784	0.996066	0.987441	0.999231	1.00091	0.964039	0.925258	0.913227	0.92059
	91	1.2074	1.2002	1.2026	1.3235	1.3152	1.2816	1.2985	1.3185	1.2835	1.1869	1.1679	1.1423		91	1.00166	0.998253	0.994789	1.00677	0.995007	0.987441	0.998693	0.999924	0.963589	0.926976	0.912992	0.920913
	91.5	1.2091	1.1993	1.2019	1.3244	1.3148	1.2809	1.2978	1.3193	1.284	1.1843	1.166	1.1413		91.5	1.00307	0.997505	0.99421	1.00745	0.994704	0.986902	0.998154	1.00053	0.963964	0.924945	0.911507	0.920106
	92	1.2076	1.1994	1.2005	1.3242	1.3155	1.2792	1.298	1.3182	1.2846	1.1873	1.1657	1.1405		92	1.00183	0.997588	0.993052	1.0073	0.995234	0.985592	0.998308	0.999697	0.964414	0.927288	0.911273	0.919461
	92.5	1.2086	1.1994	1.2018	1.3246	1.3149	1.2801	1.2992	1.3183	1.2834	1.1787	1.1645	1.1388		92.5	1.00265	0.997588	0.994127	1.00761	0.99478	0.986286	0.999231	0.999772	0.963514	0.920572	0.910335	0.918091
	93	1.2085	1.1998	1.2005	1.324	1.3135	1.28	1.2986	1.3201	1.2849	1.1801	1.1636	1.1374		93	1.00257	0.997921	0.993052	1.00715	0.993721	0.986208	0.998769	1.00114	0.96464	0.921665	0.909631	0.916962
	93.5	1.2081	1.1984	1.2009	1.3233	1.3157	1.2791	1.2975	1.3194	1.2853	1.1862	1.1626	1.1395		93.5	1.00224	0.996756	0.993382	1.00662	0.995385	0.985515	0.997923	1.00061	0.96494	0.926429	0.908849	0.918655
	94	1.2081	1.199	1.2016	1.3231	1.3156	1.2792	1.2981	1.3183	1.2852	1.1818	1.1617	1.1377		94	1.00224	0.997255	0.993961	1.00647	0.995309	0.985592	0.998385	0.999772	0.964865	0.922993	0.908146	0.917204
	94.5	1.2074	1.1985	1.2006	1.3242	1.3144	1.279	1.3009	1.3188	1.2846	1.1785	1.1615	1.1363		94.5	1.00166	0.996839	0.993134	1.0073	0.994402	0.985438	1.00054	1.00015	0.964414	0.920416	0.907989	0.916075
	95	1.2066	1.1986	1.1995	1.3222	1.3137	1.2779	1.2983	1.3194	1.2827	1.1767	1.1618	1.1359		95	1.001	0.996923	0.992224	1.00578	0.993872	0.98459	0.998539	1.00061	0.962988	0.91901	0.908224	0.915753
	95.5	1.2062	1.1991	1.2013	1.3236	1.3121	1.2792	1.2984	1.3179	1.2822	1.1822	1.1592	1.1345		95.5	1.00066	0.997338	0.993713	1.00685	0.992662	0.985592	0.998616	0.999469	0.962613	0.923305	0.906191	0.914624
	96	1.2077	1.1983	1.2026	1.3244	1.3132	1.277	1.2995	1.32	1.2833	1.1828	1.1607	1.1335		96	1.00191	0.996673	0.994789	1.00745	0.993494	0.983897	0.999462	1.00106	0.963438	0.923774	0.907364	0.913818
	96.5	1.2079	1.1994	1.2007	1.3244	1.3134	1.275	1.3	1.3197	1.2826	1.1837	1.159	1.1342		96.5	1.00207	0.997588	0.993217	1.00745	0.993645	0.982356	0.999846	1.00083	0.962913	0.924477	0.906035	0.914382
	97	1.2072	1.1982	1.2009	1.3247	1.3129	1.2756	1.2987	1.3188	1.2801	1.1757	1.1599	1.1339		97	1.00149	0.99659	0.993382	1.00768	0.993267	0.982818	0.998846	1.00015	0.961036	0.918229	0.906739	0.914141
	97.5	1.2079	1.1978	1.2001	1.3243	1.312	1.275	1.2964	1.3184	1.2794	1.1797	1.1594	1.1329		97.5	1.00207	0.996257	0.992721	1.00738	0.992586	0.982356	0.997077	0.999848	0.960511	0.921353	0.906348	0.913334
	98	1.2082	1.1987	1.2008	1.3231	1.3123	1.2733	1.2974	1.3175	1.278	1.1817	1.1584	1.1322		98	1.00232	0.997006	0.9933	1.00647	0.992813	0.981046	0.997846	0.999166	0.959459	0.922915	0.905566	0.91277
	98.5	1.2068	1.1999	1.2	1.325	1.3135	1.2722	1.2971	1.3183	1.279	1.1806	1.1573	1.1309		98.5	1.00116	0.998004	0.992638	1.00791	0.993721	0.980199	0.997616	0.999772	0.96021	0.922056	0.904706	0.911722
	99	1.2073	1.1983	1.1996	1.3239	1.3129	1.2709	1.2967	1.3169	1.2774	1.1711	1.1581	1.1302		99	1.00158	0.996673	0.992307	1.00707	0.993267	0.979197	0.997308	0.998711	0.959009	0.914636	0.905331	0.911158
	99.5	1.2073	1.198	1.1994	1.3226	1.3114	1.2699	1.2973	1.3156	1.2759	1.1759	1.1571	1.1283		99.5	1.00158	0.996424	0.992142	1.00609	0.992132	0.978427	0.99777	0.997725	0.957883	0.918385	0.90455	0.909626
	100	1.2071	1.1975	1.2002	1.3232	1.3112	1.27	1.2979	1.3164	1.2751	1.1781	1.1564	1.1291		100	1.00141	0.996008	0.992803	1.00654	0.991981	0.978504	0.998231	0.998332	0.957282	0.920103	0.904003	0.910271
	100.5	1.2076	1.1986	1.1995	1.3254	1.3121	1.2705	1.2969	1.3176	1.2758	1.1804	1.1552	1.1283		100.5	1.00183	0.996923	0.992224	1.00822	0.992662	0.978889	0.997462	0.999242	0.957808	0.921899	0.903064	0.909626
	101	1.2066	1.1984	1.1995	1.3241	1.3123	1.2688	1.2968	1.3173	1.2761	1.1755	1.1546	1.1279		101	1.001	0.996756	0.992224	1.00723	0.992813	0.977579	0.997385	0.999014	0.958033	0.918072	0.902595	0.909303
	101.5	1.2073	1.1978	1.1994	1.3227	1.3132	1.2697	1.2953	1.3179	1.2747	1.1712	1.1528	1.1257		101.5	1.00158	0.996257	0.992142	1.00616	0.993494	0.978273	0.996231	0.999469	0.956982	0.914714	0.901188	0.90753
	102	1.2066	1.1987	1.1989	1.3245	1.3124	1.2697	1.2952	1.3178	1.2742	1.1744	1.152	1.1261		102	1.001	0.997006	0.991728	1.00753	0.992888	0.978273	0.996154	0.999393	0.956607	0.917213	0.900563	0.907852
	102.5	1.2081	1.197	1.2	1.3228	1.3135	1.2701	1.2963	1.3178	1.2748	1.1781	1.1519	1.1245		102.5	1.00224	0.995592	0.992638	1.00624	0.993721	0.978581	0.997	0.999393	0.957057	0.920103	0.900485	0.906562
	103	1.2061	1.1985	1.2001	1.3236	1.3125	1.2685	1.2957	1.3211	1.2752	1.1772	1.1518	1.1248		103	1.00058	0.996839	0.992721	1.00685	0.992964	0.977348	0.996539	1.0019	0.957357	0.9194	0.900406	0.906804
	103.5	1.2066	1.1963	1.1996	1.3239	1.3124	1.2688	1.2964	1.3188	1.2757	1.1726	1.1508	1.1246		103.5	1.001	0.99501	0.992307	1.00707	0.992888	0.977579	0.997077	1.00015	0.957733	0.915808	0.899625	0.906643
	104	1.2057	1.1975	1.1996	1.323	1.3132	1.2671	1.2944	1.3179	1.2737	1.1682	1.1501	1.1229		104	1.00025	0.996008	0.992307	1.00639	0.993494	0.976269	0.995539	0.999469	0.956231	0.912371	0.899078	0.905272
	104.5	1.2053	1.1976	1.1994	1.3227	1.3131	1.2678	1.2958	1.3177	1.2732	1.1744	1.1495	1.1219		104.5	0.999917	0.996091	0.992142	1.00616	0.993418	0.976809	0.996616	0.999317	0.955856	0.917213	0.898609	0.904466
	105	1.2053	1.1981	1.1992	1.3235	1.3119	1.2693	1.296	1.3196	1.2742	1.1747	1.1483	1.1216		105	0.999917	0.996507	0.991976	1.00677	0.99251	0.977964	0.99677	1.00076	0.956607	0.917448	0.89767	0.904224
	105.5	1.2053	1.1974	1.1975	1.3255	1.3137	1.2681	1.2953	1.3196	1.2739	1.1709	1.1486	1.1225		105.5	0.999917	0.995924	0.99057	1.00829	0.993872	0.97704	0.996231	1.00076	0.956381	0.91448	0.897905	0.90495
	106	1.2063	1.1968	1.1993	1.3255	1.3131	1.2686	1.2945	1.3178	1.2733	1.1673	1.1473	1.1203		106	1.00075	0.995425	0.992059	1.00829	0.993418	0.977425	0.995616	0.999393	0.955931	0.911668	0.896889	0.903176
	106.5	1.2041	1.1973	1.1978	1.3259	1.3125	1.2685	1.2943	1.3178	1.2727	1.1695	1.1456	1.1189		106.5	0.998922	0.995841	0.990818	1.0086	0.992964	0.977348	0.995462	0.999393	0.95548	0.913386	0.89556	0.902048
	107	1.2048	1.1966	1.1992	1.3249	1.3129	1.269	1.2938	1.3169	1.2736	1.1725	1.1458	1.1175		107	0.999502	0.995259	0.991976	1.00784	0.993267	0.977733	0.995078	0.998711	0.956156	0.915729	0.895716	0.900919
	107.5	1.2039	1.1966	1.1984	1.325	1.3126	1.2683	1.2946	1.3182	1.2747	1.1668	1.1452	1.1199		107.5	0.998756	0.995259	0.991314	1.00791	0.99304	0.977194	0.995693	0.999697	0.956982	0.911278	0.895247	0.902854
	108	1.2041	1.196	1.1982	1.3253	1.3118	1.2682	1.2924	1.3169	1.2726	1.1688	1.144	1.1154		108	0.998922	0.99476	0.991149	1.00814	0.992435	0.977117	0.994001	0.998711	0.955405	0.91284	0.894309	0.899226
	108.5	1.2028	1.196	1.1981	1.3253	1.3107	1.2685	1.2936	1.3171	1.2726	1.167	1.1411	1.114		108.5	0.997843	0.99476	0.991066	1.00814	0.991602	0.977348	0.994924	0.998862	0.955405	0.911434	0.892042	0.898097
	109	1.2026	1.1983	1.1979	1.3242	1.3115	1.2679	1.2924	1.3172	1.2724	1.1713	1.1402	1.1131		109	0.997677	0.996673	0.990901	1.0073	0.992208	0.976886	0.994001	0.998938	0.955255	0.914792	0.891338	0.897372
	109.5	1.2014	1.197	1.1982	1.3263	1.3133	1.2689	1.2929	1.3188	1.273	1.1675	1.1411	1.1146		109.5	0.996682	0.995592	0.991149	1.0089	0.993569	0.977656	0.994385	1.00015	0.955706	0.911824	0.892042	0.898581
	110	1.2004	1.1965	1.197	1.3267	1.3116	1.2693	1.2937	1.3189	1.273	1.1662	1.142	1.1151		110	0.995852	0.995176	0.990156	1.0092	0.992283	0.977964	0.995001	1.00023	0.955706	0.910809	0.892745	0.898984
	110.5	1.2007	1.1955	1.1973	1.3249	1.3122	1.2693	1.2914	1.3166	1.272	1.1656	1.1397	1.1105		110.5	0.996101	0.994344	0.990405	1.00784	0.992737	0.977964	0.993232	0.998483	0.954955	0.910341	0.890947	0.895276
	111	1.1993	1.1958	1.1988	1.3247	1.3122	1.2699	1.2922	1.3184	1.272	1.1644	1.1393	1.1108		111	0.994939	0.994594	0.991645	1.00768	0.992737	0.978427	0.993847	0.999848	0.954955	0.909403	0.890635	0.895518
	111.5	1.1994	1.1973	1.1977	1.3247	1.3111	1.2701	1.292	1.3176	1.2729	1.1657	1.138	1.1094		111.5	0.995022	0.995841	0.990735	1.00768	0.991905	0.978581	0.993693	0.999242	0.955631	0.910419	0.889619	0.894389
	112	1.1996	1.1961	1.1983	1.3247	1.3111	1.2674	1.2925	1.318	1.2714	1.1617	1.137	1.1087		112	0.995188	0.994843	0.991232	1.00768	0.991905	0.9765	0.994078	0.999545	0.954504	0.907295	0.888837	0.893825
	112.5	1.1987	1.1951	1.1971	1.3257	1.3107	1.2672	1.2927	1.3175	1.2721	1.1576	1.1372	1.1068		112.5	0.994442	0.994011	0.990239	1.00844	0.991602	0.976346	0.994232	0.999166	0.95503	0.904092	0.888993	0.892293
	113	1.1977	1.197	1.1973	1.3244	1.3106	1.2664	1.2936	1.3162	1.2714	1.1585	1.1366	1.1058		113	0.993612	0.995592	0.990405	1.00745	0.991527	0.97573	0.994924	0.99818	0.954504	0.904795	0.888524	0.891487
	113.5	1.1954	1.1969	1.1966	1.3265	1.3101	1.2682	1.2934	1.3167	1.2714	1.1631	1.1365	1.1045		113.5	0.991704	0.995509	0.989825	1.00905	0.991148	0.977117	0.99477	0.998559	0.954504	0.908388	0.888446	0.890439
	114	1.195	1.1969	1.197	1.3267	1.3108	1.2691	1.293	1.317	1.2711	1.1668	1.1349	1.1052		114	0.991372	0.995509	0.990156	1.0092	0.991678	0.97781	0.994462	0.998787	0.954279	0.911278	0.887195	0.891003
	114.5	1.1946	1.1952	1.1981	1.3272	1.3125	1.266	1.2946	1.317	1.271	1.162	1.1357	1.1047		114.5	0.99104	0.994095	0.991066	1.00958	0.992964	0.975422	0.995693	0.998787	0.954204	0.907529	0.887821	0.8906
	115	1.1936	1.1944	1.1968	1.3258	1.3123	1.2672	1.2933	1.3174	1.269	1.1578	1.1347	1.1024		115	0.990211	0.993429	0.989991	1.00852	0.992813	0.976346	0.994693	0.99909	0.952703	0.904249	0.887039	0.888746
	115.5	1.1931	1.1938	1.1982	1.327	1.3118	1.2656	1.2934	1.3169	1.2685	1.16	1.1344	1.1033		115.5	0.989796	0.99293	0.991149	1.00943	0.992435	0.975114	0.99477	0.998711	0.952327	0.905967	0.886804	0.889471
	116	1.1929	1.1937	1.1968	1.3271	1.3124	1.2656	1.2954	1.3164	1.2686	1.162	1.1339	1.1028		116	0.98963	0.992847	0.989991	1.00951	0.992888	0.975114	0.996308	0.998332	0.952402	0.907529	0.886413	0.889068
	116.5	1.1925	1.1946	1.1966	1.327	1.3127	1.2653	1.293	1.3174	1.2693	1.1594	1.1336	1.1029		116.5	0.989298	0.993596	0.989825	1.00943	0.993115	0.974882	0.994462	0.99909	0.952928	0.905498	0.886179	0.889149
	117	1.1924	1.1955	1.1975	1.3264	1.3125	1.2656	1.2931	1.3175	1.2701	1.1546	1.135	1.1035		117	0.989215	0.994344	0.99057	1.00898	0.992964	0.975114	0.994539	0.999166	0.953529	0.901749	0.887273	0.889632
	117.5	1.1907	1.1937	1.1962	1.3244	1.3125	1.2652	1.2938	1.3154	1.2688	1.1553	1.1328	1.0999		117.5	0.987805	0.992847	0.989495	1.00745	0.992964	0.974805	0.995078	0.997573	0.952553	0.902296	0.885553	0.88673
	118	1.1892	1.1948	1.196	1.3254	1.3128	1.2657	1.2932	1.3154	1.2683	1.1589	1.1326	1.1002		118	0.98656	0.993762	0.989329	1.00822	0.993191	0.975191	0.994616	0.997573	0.952177	0.905108	0.885397	0.886972
	118.5	1.1893	1.1937	1.1969	1.3232	1.3131	1.2665	1.2946	1.3163	1.268	1.1575	1.1309	1.1004		118.5	0.986643	0.992847	0.990074	1.00654	0.993418	0.975807	0.995693	0.998256	0.951952	0.904014	0.884068	0.887133
	119	1.188	1.194	1.1981	1.3237	1.3142	1.266	1.295	1.3164	1.2685	1.1571	1.1302	1.0984		119	0.985565	0.993097	0.991066	1.00692	0.99425	0.975422	0.996001	0.998332	0.952327	0.903702	0.883521	0.885521
	119.5	1.1874	1.1951	1.1969	1.324	1.3126	1.266	1.2928	1.3152	1.2678	1.1544	1.1292	1.0974		119.5	0.985067	0.994011	0.990074	1.00715	0.99304	0.975422	0.994309	0.997422	0.951802	0.901593	0.882739	0.884715
	120	1.1877	1.1942	1.1958	1.3231	1.312	1.2662	1.2943	1.3156	1.2668	1.1554	1.1279	1.0968		120	0.985316	0.993263	0.989164	1.00647	0.992586	0.975576	0.995462	0.997725	0.951051	0.902374	0.881723	0.884231
	120.5	1.187	1.1943	1.1958	1.3227	1.3114	1.2661	1.2954	1.3153	1.2679	1.1579	1.1267	1.0946		120.5	0.984735	0.993346	0.989164	1.00616	0.992132	0.975499	0.996308	0.997497	0.951877	0.904327	0.880785	0.882457
	121	1.1883	1.1946	1.1956	1.3231	1.3105	1.2672	1.293	1.316	1.2689	1.157	1.1255	1.0944		121	0.985814	0.993596	0.988998	1.00647	0.991451	0.976346	0.994462	0.998028	0.952628	0.903624	0.879847	0.882296
	121.5	1.1859	1.1927	1.1957	1.3249	1.3113	1.2675	1.2934	1.3166	1.2691	1.1545	1.1266	1.094		121.5	0.983823	0.992015	0.989081	1.00784	0.992056	0.976578	0.99477	0.998483	0.952778	0.901671	0.880707	0.881974
	122	1.1864	1.1924	1.1956	1.3253	1.311	1.2655	1.2942	1.3168	1.2693	1.1524	1.1256	1.0933		122	0.984238	0.991766	0.988998	1.00814	0.991829	0.975037	0.995385	0.998635	0.952928	0.900031	0.879925	0.881409
	122.5	1.1864	1.1933	1.1959	1.3247	1.31	1.2666	1.2943	1.3152	1.2686	1.1549	1.123	1.0902		122.5	0.984238	0.992514	0.989246	1.00768	0.991073	0.975884	0.995462	0.997422	0.952402	0.901984	0.877892	0.87891
	123	1.1853	1.1943	1.1966	1.325	1.3093	1.2671	1.2917	1.3163	1.2699	1.1561	1.1227	1.0921		123	0.983325	0.993346	0.989825	1.00791	0.990543	0.976269	0.993463	0.998256	0.953378	0.902921	0.877658	0.880442
	123.5	1.1857	1.1936	1.1958	1.3246	1.31	1.2664	1.2929	1.3162	1.2697	1.1531	1.1222	1.0917		123.5	0.983657	0.992764	0.989164	1.00761	0.991073	0.97573	0.994385	0.99818	0.953228	0.900578	0.877267	0.880119
	124	1.1854	1.1923	1.1951	1.3256	1.3086	1.2659	1.2939	1.315	1.2682	1.1469	1.1208	1.0906		124	0.983408	0.991683	0.988585	1.00837	0.990014	0.975345	0.995155	0.99727	0.952102	0.895736	0.876173	0.879233
	124.5	1.1848	1.1925	1.195	1.3249	1.3093	1.2663	1.2932	1.3155	1.2662	1.1479	1.1202	1.0898		124.5	0.98291	0.991849	0.988502	1.00784	0.990543	0.975653	0.994616	0.997649	0.950601	0.896517	0.875704	0.878588
	125	1.1856	1.1939	1.1957	1.3257	1.3079	1.2674	1.2948	1.3151	1.2682	1.1539	1.118	1.0881		125	0.983574	0.993013	0.989081	1.00844	0.989484	0.9765	0.995847	0.997346	0.952102	0.901203	0.873984	0.877217
	125.5	1.1841	1.1924	1.1952	1.3249	1.3084	1.2658	1.2943	1.3156	1.2686	1.1525	1.1186	1.0868		125.5	0.98233	0.991766	0.988667	1.00784	0.989862	0.975268	0.995462	0.997725	0.952402	0.900109	0.874453	0.876169
	126	1.1849	1.192	1.1959	1.3258	1.3106	1.2666	1.2939	1.315	1.2685	1.1484	1.1175	1.0864		126	0.982993	0.991433	0.989246	1.00852	0.991527	0.975884	0.995155	0.99727	0.952327	0.896907	0.873593	0.875846
	126.5	1.1842	1.1925	1.1952	1.3263	1.3117	1.2667	1.2941	1.3137	1.2696	1.1463	1.1171	1.0858		126.5	0.982412	0.991849	0.988667	1.0089	0.992359	0.975961	0.995308	0.996284	0.953153	0.895267	0.87328	0.875363
	127	1.1844	1.1927	1.1954	1.3263	1.3097	1.2664	1.2944	1.3128	1.2706	1.152	1.1167	1.0852		127	0.982578	0.992015	0.988833	1.0089	0.990846	0.97573	0.995539	0.995601	0.953904	0.899719	0.872967	0.874879
	127.5	1.1839	1.1921	1.1951	1.3274	1.3104	1.266	1.2947	1.3144	1.2705	1.1506	1.117	1.0845		127.5	0.982164	0.991516	0.988585	1.00974	0.991375	0.975422	0.99577	0.996815	0.953829	0.898625	0.873202	0.874315
	128	1.1857	1.1935	1.196	1.3268	1.31	1.2663	1.2944	1.3142	1.2703	1.1497	1.1154	1.0852		128	0.983657	0.992681	0.989329	1.00928	0.991073	0.975653	0.995539	0.996663	0.953679	0.897923	0.871951	0.874879
	128.5	1.1853	1.193	1.195	1.3266	1.3097	1.2654	1.2963	1.3139	1.2699	1.145	1.1163	1.0829		128.5	0.983325	0.992265	0.988502	1.00913	0.990846	0.97496	0.997	0.996436	0.953378	0.894252	0.872655	0.873025
	129	1.1856	1.1916	1.1954	1.3274	1.3087	1.2654	1.2942	1.3151	1.2687	1.145	1.1168	1.0833		129	0.983574	0.9911	0.988833	1.00974	0.990089	0.97496	0.995385	0.997346	0.952477	0.894252	0.873046	0.873347
	129.5	1.1848	1.1918	1.1949	1.3271	1.3088	1.2656	1.2959	1.3147	1.2678	1.1462	1.1137	1.0804		129.5	0.98291	0.991267	0.988419	1.00951	0.990165	0.975114	0.996693	0.997042	0.951802	0.895189	0.870622	0.871009
	130	1.1854	1.1925	1.1948	1.326	1.3109	1.2667	1.295	1.3159	1.2688	1.1438	1.1149	1.0809		130	0.983408	0.991849	0.988336	1.00867	0.991754	0.975961	0.996001	0.997952	0.952553	0.893315	0.87156	0.871412
	130.5	1.1857	1.1914	1.1959	1.3265	1.3112	1.2639	1.2954	1.3143	1.2686	1.1427	1.1138	1.0789		130.5	0.983657	0.990934	0.989246	1.00905	0.991981	0.973804	0.996308	0.996739	0.952402	0.892455	0.8707	0.8698
	131	1.1869	1.1921	1.1954	1.327	1.3117	1.2645	1.2959	1.3152	1.267	1.1368	1.113	1.0771		131	0.984652	0.991516	0.988833	1.00943	0.992359	0.974266	0.996693	0.997422	0.951201	0.887848	0.870075	0.868349
	131.5	1.186	1.1908	1.1952	1.327	1.3119	1.2668	1.2961	1.3147	1.2675	1.1435	1.112	1.0769		131.5	0.983906	0.990435	0.988667	1.00943	0.99251	0.976038	0.996847	0.997042	0.951577	0.89308	0.869293	0.868188
	132	1.1863	1.1913	1.1948	1.325	1.3107	1.2674	1.2941	1.3135	1.2669	1.1435	1.112	1.0758		132	0.984155	0.990851	0.988336	1.00791	0.991602	0.9765	0.995308	0.996132	0.951126	0.89308	0.869293	0.867301
	132.5	1.1859	1.1912	1.195	1.3262	1.3137	1.2661	1.2936	1.3152	1.2669	1.1442	1.1108	1.0752		132.5	0.983823	0.990768	0.988502	1.00882	0.993872	0.975499	0.994924	0.997422	0.951126	0.893627	0.868355	0.866817
	133	1.1873	1.1922	1.1938	1.3258	1.3116	1.266	1.2947	1.3136	1.2643	1.1349	1.1114	1.0748		133	0.984984	0.991599	0.987509	1.00852	0.992283	0.975422	0.99577	0.996208	0.949174	0.886364	0.868824	0.866495
	133.5	1.186	1.1914	1.1937	1.3261	1.3123	1.267	1.2944	1.3152	1.2632	1.1372	1.1097	1.0739		133.5	0.983906	0.990934	0.987427	1.00875	0.992813	0.976192	0.995539	0.997422	0.948348	0.88816	0.867495	0.865769
	134	1.1866	1.1903	1.1948	1.3259	1.3127	1.2663	1.2943	1.3128	1.2624	1.1441	1.109	1.0722		134	0.984404	0.990019	0.988336	1.0086	0.993115	0.975653	0.995462	0.995601	0.947748	0.893549	0.866948	0.864399
	134.5	1.1865	1.1897	1.195	1.3257	1.3107	1.2646	1.2929	1.3145	1.2619	1.1413	1.1069	1.0729		134.5	0.984321	0.98952	0.988502	1.00844	0.991602	0.974343	0.994385	0.996891	0.947372	0.891362	0.865306	0.864963
	135	1.1864	1.1909	1.1939	1.3245	1.3107	1.267	1.2944	1.3145	1.2625	1.1361	1.1091	1.0718		135	0.984238	0.990518	0.987592	1.00753	0.991602	0.976192	0.995539	0.996891	0.947823	0.887301	0.867026	0.864076
	135.5	1.186	1.1903	1.1945	1.3243	1.3123	1.265	1.293	1.3144	1.2599	1.1319	1.1091	1.069		135.5	0.983906	0.990019	0.988088	1.00738	0.992813	0.974651	0.994462	0.996815	0.945871	0.884021	0.867026	0.861819
	136	1.1869	1.1901	1.1934	1.3241	1.3107	1.2656	1.2937	1.3147	1.2615	1.14	1.1085	1.0679		136	0.984652	0.989853	0.987178	1.00723	0.991602	0.975114	0.995001	0.997042	0.947072	0.890347	0.866557	0.860932
	136.5	1.1864	1.1905	1.1938	1.3239	1.3104	1.2659	1.2915	1.3156	1.2611	1.1388	1.1066	1.0672		136.5	0.984238	0.990185	0.987509	1.00707	0.991375	0.975345	0.993309	0.997725	0.946772	0.88941	0.865072	0.860368
	137	1.1873	1.1898	1.1952	1.3235	1.3122	1.2669	1.2922	1.3163	1.2627	1.1362	1.1065	1.0667		137	0.984984	0.989603	0.988667	1.00677	0.992737	0.976115	0.993847	0.998256	0.947973	0.887379	0.864994	0.859965
	137.5	1.1865	1.1894	1.1944	1.3241	1.3123	1.2671	1.2944	1.3148	1.2622	1.1342	1.1056	1.0654		137.5	0.984321	0.989271	0.988006	1.00723	0.992813	0.976269	0.995539	0.997118	0.947598	0.885817	0.86429	0.858916
	138	1.1872	1.1898	1.1932	1.3223	1.3123	1.2663	1.2925	1.3153	1.2606	1.1337	1.1046	1.0643		138	0.984901	0.989603	0.987013	1.00586	0.992813	0.975653	0.994078	0.997497	0.946396	0.885426	0.863508	0.85803
	138.5	1.1862	1.1893	1.1933	1.3218	1.3122	1.2656	1.291	1.316	1.2616	1.1364	1.1035	1.0624		138.5	0.984072	0.989187	0.987096	1.00548	0.992737	0.975114	0.992924	0.998028	0.947147	0.887535	0.862649	0.856498
	139	1.1872	1.1892	1.1944	1.3235	1.3118	1.2674	1.2923	1.3148	1.2621	1.1349	1.1025	1.0628		139	0.984901	0.989104	0.988006	1.00677	0.992435	0.9765	0.993924	0.997118	0.947523	0.886364	0.861867	0.85682
	139.5	1.1867	1.1895	1.193	1.3235	1.311	1.2661	1.2914	1.3163	1.2617	1.1327	1.1027	1.0616		139.5	0.984486	0.989354	0.986848	1.00677	0.991829	0.975499	0.993232	0.998256	0.947222	0.884645	0.862023	0.855853
	140	1.1867	1.1888	1.194	1.3239	1.3097	1.2652	1.2915	1.3155	1.2617	1.13	1.1009	1.0592		140	0.984486	0.988772	0.987675	1.00707	0.990846	0.974805	0.993309	0.997649	0.947222	0.882537	0.860616	0.853918
	140.5	1.1861	1.188	1.1928	1.323	1.3095	1.2651	1.2928	1.3151	1.2615	1.1324	1.1015	1.0592		140.5	0.983989	0.988106	0.986682	1.00639	0.990695	0.974728	0.994309	0.997346	0.947072	0.884411	0.861085	0.853918
	141	1.1868	1.1896	1.1944	1.3228	1.31	1.264	1.2908	1.3148	1.2614	1.1347	1.0995	1.0578		141	0.984569	0.989437	0.988006	1.00624	0.991073	0.973881	0.99277	0.997118	0.946997	0.886207	0.859522	0.852789
	141.5	1.1867	1.1887	1.1941	1.322	1.31	1.2642	1.29	1.3136	1.2615	1.1314	1.0983	1.0586		141.5	0.984486	0.988688	0.987757	1.00563	0.991073	0.974035	0.992155	0.996208	0.947072	0.88363	0.858583	0.853434
	142	1.1858	1.1889	1.1928	1.3217	1.3088	1.2629	1.2914	1.3141	1.261	1.1288	1.0972	1.0586		142	0.98374	0.988855	0.986682	1.0054	0.990165	0.973033	0.993232	0.996587	0.946697	0.881599	0.857724	0.853434
	142.5	1.1865	1.1884	1.1937	1.3233	1.3093	1.2637	1.2916	1.3126	1.2592	1.1307	1.095	1.0559		142.5	0.984321	0.988439	0.987427	1.00662	0.990543	0.97365	0.993386	0.99545	0.945345	0.883083	0.856004	0.851258
	143	1.1854	1.1881	1.1939	1.323	1.3082	1.2626	1.2903	1.3131	1.2594	1.1351	1.0936	1.0547		143	0.983408	0.988189	0.987592	1.00639	0.989711	0.972802	0.992386	0.995829	0.945496	0.88652	0.854909	0.85029
	143.5	1.1868	1.1881	1.1921	1.3222	1.3096	1.2634	1.2925	1.3129	1.2623	1.1327	1.0947	1.0555		143.5	0.984569	0.988189	0.986103	1.00578	0.99077	0.973419	0.994078	0.995677	0.947673	0.884645	0.855769	0.850935
	144	1.1858	1.188	1.1927	1.3227	1.3092	1.2645	1.2928	1.3134	1.2602	1.1275	1.0929	1.0533		144	0.98374	0.988106	0.986599	1.00616	0.990468	0.974266	0.994309	0.996056	0.946096	0.880584	0.854362	0.849162
	144.5	1.1852	1.1868	1.1922	1.3226	1.3086	1.2632	1.2919	1.3121	1.2597	1.1286	1.0925	1.0536		144.5	0.983242	0.987108	0.986186	1.00609	0.990014	0.973264	0.993616	0.995071	0.945721	0.881443	0.854049	0.849403
	145	1.186	1.1873	1.1923	1.3221	1.3111	1.2636	1.2938	1.313	1.2605	1.1326	1.094	1.0534		145	0.983906	0.987524	0.986269	1.00571	0.991905	0.973573	0.995078	0.995753	0.946321	0.884567	0.855222	0.849242
	145.5	1.1854	1.1893	1.1927	1.3235	1.3085	1.2649	1.2921	1.313	1.2596	1.1353	1.0911	1.0516		145.5	0.983408	0.989187	0.986599	1.00677	0.989938	0.974574	0.99377	0.995753	0.945646	0.886676	0.852955	0.847791
	146	1.185	1.1873	1.1927	1.3234	1.3088	1.2661	1.2937	1.3135	1.2594	1.1318	1.0914	1.0513		146	0.983076	0.987524	0.986599	1.00669	0.990165	0.975499	0.995001	0.996132	0.945496	0.883943	0.853189	0.847549
	146.5	1.1849	1.1879	1.1916	1.3233	1.3089	1.2649	1.2918	1.3127	1.2595	1.1261	1.0899	1.0494		146.5	0.982993	0.988023	0.985689	1.00662	0.990241	0.974574	0.993539	0.995526	0.945571	0.879491	0.852017	0.846017
	147	1.1854	1.1874	1.192	1.323	1.3087	1.2662	1.2917	1.3136	1.259	1.1268	1.0911	1.0491		147	0.983408	0.987607	0.98602	1.00639	0.990089	0.975576	0.993463	0.996208	0.945195	0.880037	0.852955	0.845776
	147.5	1.1848	1.1863	1.1926	1.3225	1.3096	1.265	1.2914	1.3132	1.258	1.1304	1.0901	1.0486		147.5	0.98291	0.986692	0.986517	1.00601	0.99077	0.974651	0.993232	0.995905	0.944444	0.882849	0.852173	0.845372
	148	1.1865	1.1857	1.1918	1.3223	1.3102	1.2641	1.2921	1.3133	1.2594	1.127	1.091	1.0494		148	0.984321	0.986193	0.985855	1.00586	0.991224	0.973958	0.99377	0.995981	0.945496	0.880194	0.852877	0.846017
	148.5	1.1846	1.1863	1.1917	1.3235	1.3093	1.2644	1.292	1.3138	1.2581	1.1258	1.0897	1.0476		148.5	0.982744	0.986692	0.985772	1.00677	0.990543	0.974189	0.993693	0.99636	0.94452	0.879256	0.851861	0.844566
	149	1.1849	1.1861	1.193	1.3231	1.3093	1.2645	1.2924	1.3134	1.2575	1.1226	1.0894	1.0464		149	0.982993	0.986526	0.986848	1.00647	0.990543	0.974266	0.994001	0.996056	0.944069	0.876757	0.851626	0.843599
	149.5	1.1846	1.1864	1.1915	1.3241	1.3103	1.2642	1.2912	1.3128	1.2578	1.1254	1.0897	1.0453		149.5	0.982744	0.986775	0.985607	1.00723	0.9913	0.974035	0.993078	0.995601	0.944294	0.878944	0.851861	0.842712
	150	1.185	1.186	1.1932	1.3223	1.309	1.2641	1.2922	1.3127	1.2579	1.1263	1.0881	1.0452		150	0.983076	0.986443	0.987013	1.00586	0.990316	0.973958	0.993847	0.995526	0.944369	0.879647	0.85061	0.842631
	150.5	1.1846	1.1859	1.1913	1.3239	1.3093	1.2638	1.2922	1.3132	1.2593	1.1261	1.0873	1.0454		150.5	0.982744	0.986359	0.985441	1.00707	0.990543	0.973727	0.993847	0.995905	0.94542	0.879491	0.849984	0.842793
	151	1.1839	1.185	1.1915	1.3238	1.3109	1.2635	1.2918	1.3114	1.2585	1.124	1.0884	1.0445		151	0.982164	0.985611	0.985607	1.007	0.991754	0.973496	0.993539	0.99454	0.94482	0.877851	0.850844	0.842067
	151.5	1.1848	1.1863	1.1916	1.3236	1.3102	1.2636	1.2923	1.3115	1.2573	1.1249	1.0877	1.0468		151.5	0.98291	0.986692	0.985689	1.00685	0.991224	0.973573	0.993924	0.994615	0.943919	0.878554	0.850297	0.843921
	152	1.1844	1.1854	1.1918	1.3228	1.3101	1.2637	1.2922	1.3109	1.2569	1.1273	1.0863	1.0424		152	0.982578	0.985944	0.985855	1.00624	0.991148	0.97365	0.993847	0.99416	0.943619	0.880428	0.849203	0.840374
	152.5	1.1842	1.1855	1.1924	1.3228	1.3105	1.2629	1.293	1.3115	1.2576	1.1216	1.0862	1.0442		152.5	0.982412	0.986027	0.986351	1.00624	0.991451	0.973033	0.994462	0.994615	0.944144	0.875976	0.849124	0.841825
	153	1.1853	1.1873	1.1906	1.3229	1.3111	1.2627	1.2924	1.3105	1.2583	1.1242	1.0865	1.0422		153	0.983325	0.987524	0.984862	1.00631	0.991905	0.972879	0.994001	0.993857	0.94467	0.878007	0.849359	0.840213
	153.5	1.1846	1.1858	1.1921	1.3221	1.3092	1.2637	1.2935	1.3121	1.2555	1.1197	1.0855	1.0418		153.5	0.982744	0.986276	0.986103	1.00571	0.990468	0.97365	0.994847	0.995071	0.942568	0.874492	0.848577	0.83989
	154	1.1831	1.1864	1.1909	1.3208	1.3096	1.2639	1.2923	1.3118	1.2566	1.1229	1.0841	1.0418		154	0.9815	0.986775	0.98511	1.00472	0.99077	0.973804	0.993924	0.994843	0.943393	0.876992	0.847483	0.83989
	154.5	1.184	1.1849	1.1917	1.3207	1.3092	1.264	1.2924	1.3115	1.2565	1.1248	1.0826	1.0397		154.5	0.982247	0.985528	0.985772	1.00464	0.990468	0.973881	0.994001	0.994615	0.943318	0.878475	0.84631	0.838197
	155	1.1836	1.1841	1.1916	1.3207	1.309	1.2641	1.2935	1.3124	1.2549	1.1229	1.0824	1.04		155	0.981915	0.984862	0.985689	1.00464	0.990316	0.973958	0.994847	0.995298	0.942117	0.876992	0.846154	0.838439
	155.5	1.1841	1.1843	1.1916	1.3214	1.3087	1.2657	1.2937	1.3134	1.2541	1.119	1.0831	1.0395		155.5	0.98233	0.985029	0.985689	1.00517	0.990089	0.975191	0.995001	0.996056	0.941517	0.873946	0.846701	0.838036
	156	1.1841	1.184	1.1913	1.3208	1.3072	1.2636	1.2928	1.3116	1.2532	1.1215	1.0801	1.0382		156	0.98233	0.984779	0.985441	1.00472	0.988954	0.973573	0.994309	0.994691	0.940841	0.875898	0.844356	0.836988
	156.5	1.1833	1.1838	1.1903	1.3202	1.3067	1.2646	1.2925	1.3112	1.2544	1.1287	1.0794	1.0362		156.5	0.981666	0.984613	0.984614	1.00426	0.988576	0.974343	0.994078	0.994388	0.941742	0.881521	0.843809	0.835376
	157	1.184	1.1859	1.1917	1.3212	1.3078	1.2648	1.2949	1.3109	1.2535	1.1248	1.0801	1.0391		157	0.982247	0.986359	0.985772	1.00502	0.989408	0.974497	0.995924	0.99416	0.941066	0.878475	0.844356	0.837714
	157.5	1.1829	1.1841	1.1908	1.3202	1.3067	1.2642	1.294	1.3107	1.2543	1.1219	1.0783	1.0366		157.5	0.981334	0.984862	0.985028	1.00426	0.988576	0.974035	0.995232	0.994009	0.941667	0.876211	0.842949	0.835698
	158	1.184	1.185	1.1915	1.3185	1.3055	1.2645	1.2947	1.3115	1.2521	1.1201	1.0764	1.0332		158	0.982247	0.985611	0.985607	1.00297	0.987668	0.974266	0.99577	0.994615	0.940015	0.874805	0.841463	0.832957
	158.5	1.1831	1.1848	1.1905	1.3181	1.3064	1.2634	1.2947	1.3105	1.2528	1.1193	1.0761	1.0332		158.5	0.9815	0.985445	0.98478	1.00266	0.988349	0.973419	0.99577	0.993857	0.940541	0.87418	0.841229	0.832957
	159	1.1841	1.1849	1.1914	1.3184	1.3063	1.2639	1.294	1.3109	1.2537	1.1202	1.0744	1.0326		159	0.98233	0.985528	0.985524	1.00289	0.988274	0.973804	0.995232	0.99416	0.941216	0.874883	0.8399	0.832473
	159.5	1.1832	1.1843	1.1905	1.3184	1.3065	1.2662	1.2949	1.3104	1.253	1.118	1.0752	1.0335		159.5	0.981583	0.985029	0.98478	1.00289	0.988425	0.975576	0.995924	0.993781	0.940691	0.873165	0.840525	0.833199
	160	1.1826	1.1839	1.19	1.3187	1.3063	1.2652	1.2942	1.3105	1.2537	1.1139	1.0735	1.0317		160	0.981085	0.984696	0.984366	1.00312	0.988274	0.974805	0.995385	0.993857	0.941216	0.869963	0.839196	0.831748
	160.5	1.1822	1.1836	1.1909	1.3184	1.3086	1.2664	1.2948	1.3095	1.2529	1.1191	1.0734	1.0305		160.5	0.980753	0.984446	0.98511	1.00289	0.990014	0.97573	0.995847	0.993099	0.940616	0.874024	0.839118	0.83078
	161	1.183	1.1828	1.1907	1.3168	1.3083	1.2668	1.2951	1.3105	1.2531	1.1223	1.0719	1.029		161	0.981417	0.983781	0.984945	1.00167	0.989787	0.976038	0.996078	0.993857	0.940766	0.876523	0.837946	0.829571
	161.5	1.1839	1.184	1.1911	1.3172	1.3085	1.2657	1.2949	1.3092	1.2541	1.1232	1.0721	1.029		161.5	0.982164	0.984779	0.985276	1.00198	0.989938	0.975191	0.995924	0.992871	0.941517	0.877226	0.838102	0.829571
	162	1.1833	1.1834	1.1902	1.3178	1.3081	1.265	1.295	1.3101	1.2541	1.1182	1.071	1.028		162	0.981666	0.98428	0.984531	1.00243	0.989635	0.974651	0.996001	0.993554	0.941517	0.873321	0.837242	0.828765
	162.5	1.1822	1.1834	1.1899	1.318	1.3076	1.2659	1.2946	1.3111	1.2528	1.1199	1.0714	1.0277		162.5	0.980753	0.98428	0.984283	1.00259	0.989257	0.975345	0.995693	0.994312	0.940541	0.874649	0.837555	0.828523
	163	1.1817	1.1828	1.1905	1.3187	1.3082	1.2646	1.2937	1.3115	1.2526	1.1201	1.0704	1.026		163	0.980338	0.983781	0.98478	1.00312	0.989711	0.974343	0.995001	0.994615	0.94039	0.874805	0.836773	0.827153
	163.5	1.1827	1.1819	1.1896	1.3202	1.3091	1.2648	1.2953	1.3099	1.2521	1.1221	1.0692	1.0263		163.5	0.981168	0.983033	0.984035	1.00426	0.990392	0.974497	0.996231	0.993402	0.940015	0.876367	0.835835	0.827394
	164	1.1819	1.1826	1.19	1.3207	1.3087	1.2663	1.2949	1.3112	1.2528	1.1187	1.0685	1.0267		164	0.980504	0.983615	0.984366	1.00464	0.990089	0.975653	0.995924	0.994388	0.940541	0.873711	0.835288	0.827717
	164.5	1.1823	1.1824	1.1901	1.3198	1.3073	1.2648	1.2958	1.3108	1.2523	1.118	1.0678	1.0243		164.5	0.980836	0.983448	0.984449	1.00396	0.98903	0.974497	0.996616	0.994085	0.940165	0.873165	0.83474	0.825782
	165	1.1811	1.182	1.189	1.3196	1.3075	1.2663	1.2954	1.311	1.2507	1.1194	1.0673	1.0254		165	0.979841	0.983116	0.983539	1.0038	0.989181	0.975653	0.996308	0.994236	0.938964	0.874258	0.83435	0.826669
	165.5	1.1816	1.1835	1.1904	1.3195	1.3067	1.2655	1.2947	1.3122	1.2507	1.1218	1.0667	1.0234		165.5	0.980256	0.984363	0.984697	1.00373	0.988576	0.975037	0.99577	0.995146	0.938964	0.876132	0.833881	0.825056
	166	1.1819	1.1832	1.1897	1.3198	1.3068	1.2663	1.2956	1.3119	1.2515	1.1214	1.0661	1.0238		166	0.980504	0.984114	0.984118	1.00396	0.988652	0.975653	0.996462	0.994919	0.939565	0.87582	0.833412	0.825379
	166.5	1.1822	1.1833	1.19	1.3197	1.3068	1.265	1.2954	1.3105	1.2507	1.1139	1.066	1.0235		166.5	0.980753	0.984197	0.984366	1.00388	0.988652	0.974651	0.996308	0.993857	0.938964	0.869963	0.833333	0.825137
	167	1.1814	1.1818	1.19	1.3202	1.3052	1.2655	1.2962	1.3105	1.2495	1.1137	1.0657	1.0233		167	0.98009	0.982949	0.984366	1.00426	0.987441	0.975037	0.996924	0.993857	0.938063	0.869806	0.833099	0.824976
	167.5	1.1806	1.1821	1.1892	1.3184	1.3051	1.2644	1.2943	1.3115	1.2482	1.1198	1.0651	1.0209		167.5	0.979426	0.983199	0.983704	1.00289	0.987366	0.974189	0.995462	0.994615	0.937087	0.87457	0.83263	0.823041
	168	1.182	1.1828	1.1916	1.3189	1.3034	1.2653	1.2954	1.3101	1.2482	1.1185	1.0657	1.0209		168	0.980587	0.983781	0.985689	1.00327	0.98608	0.974882	0.996308	0.993554	0.937087	0.873555	0.833099	0.823041
	168.5	1.1815	1.1824	1.1886	1.321	1.3043	1.265	1.2966	1.3099	1.2482	1.1137	1.0642	1.0196		168.5	0.980173	0.983448	0.983208	1.00487	0.98676	0.974651	0.997231	0.993402	0.937087	0.869806	0.831926	0.821993
	169	1.1819	1.1823	1.1887	1.3187	1.3047	1.2659	1.2966	1.3089	1.2465	1.1087	1.065	1.0206		169	0.980504	0.983365	0.983291	1.00312	0.987063	0.975345	0.997231	0.992644	0.935811	0.865901	0.832552	0.822799
	169.5	1.1817	1.1807	1.1897	1.3187	1.3043	1.2647	1.2956	1.3091	1.2463	1.1127	1.0637	1.0197		169.5	0.980338	0.982034	0.984118	1.00312	0.98676	0.97442	0.996462	0.992795	0.935661	0.869025	0.831535	0.822074
	170	1.1815	1.181	1.1895	1.3195	1.3027	1.2648	1.2968	1.3085	1.2447	1.1161	1.0634	1.0179		170	0.980173	0.982284	0.983952	1.00373	0.98555	0.974497	0.997385	0.99234	0.934459	0.871681	0.831301	0.820622
	170.5	1.1816	1.1798	1.189	1.3214	1.3041	1.2659	1.2965	1.3086	1.2463	1.1125	1.0633	1.0192		170.5	0.980256	0.981286	0.983539	1.00517	0.986609	0.975345	0.997154	0.992416	0.935661	0.868869	0.831223	0.82167
	171	1.1806	1.1816	1.1892	1.321	1.3033	1.2647	1.2955	1.3092	1.2446	1.1069	1.0627	1.0195		171	0.979426	0.982783	0.983704	1.00487	0.986004	0.97442	0.996385	0.992871	0.934384	0.864495	0.830754	0.821912
	171.5	1.1812	1.182	1.1892	1.324	1.3019	1.2655	1.2972	1.3096	1.2446	1.1067	1.0621	1.0179		171.5	0.979924	0.983116	0.983704	1.00715	0.984945	0.975037	0.997693	0.993175	0.934384	0.864339	0.830285	0.820622
	172	1.1804	1.1811	1.1887	1.3225	1.3023	1.2648	1.2967	1.309	1.243	1.1082	1.0616	1.0172		172	0.97926	0.982367	0.983291	1.00601	0.985247	0.974497	0.997308	0.99272	0.933183	0.865511	0.829894	0.820058
	172.5	1.1812	1.1813	1.1881	1.3221	1.3027	1.2643	1.2962	1.3106	1.2429	1.1118	1.0599	1.0174		172.5	0.979924	0.982533	0.982794	1.00571	0.98555	0.974112	0.996924	0.993933	0.933108	0.868322	0.828565	0.820219
	173	1.1817	1.18	1.1889	1.322	1.3037	1.2647	1.2962	1.3082	1.2428	1.1075	1.0596	1.0174		173	0.980338	0.981452	0.983456	1.00563	0.986307	0.97442	0.996924	0.992113	0.933033	0.864964	0.82833	0.820219
	173.5	1.1819	1.1798	1.1883	1.321	1.3031	1.2648	1.2969	1.309	1.2412	1.1042	1.0595	1.0156		173.5	0.980504	0.981286	0.98296	1.00487	0.985853	0.974497	0.997462	0.99272	0.931832	0.862387	0.828252	0.818768
	174	1.1804	1.1802	1.1882	1.3225	1.3044	1.2652	1.2974	1.3085	1.2426	1.1027	1.0595	1.0147		174	0.97926	0.981619	0.982877	1.00601	0.986836	0.974805	0.997846	0.99234	0.932883	0.861215	0.828252	0.818043
	174.5	1.1793	1.1806	1.1882	1.3208	1.3057	1.2646	1.2974	1.308	1.2401	1.1071	1.0579	1.014		174.5	0.978347	0.981951	0.982877	1.00472	0.98782	0.974343	0.997846	0.991961	0.931006	0.864652	0.827001	0.817478
	175	1.1804	1.1799	1.1883	1.3214	1.3065	1.2655	1.2972	1.31	1.2411	1.1085	1.058	1.0131		175	0.97926	0.981369	0.98296	1.00517	0.988425	0.975037	0.997693	0.993478	0.931757	0.865745	0.827079	0.816753
	175.5	1.1797	1.1801	1.1879	1.3185	1.3102	1.2651	1.2961	1.3093	1.2403	1.1038	1.0576	1.0111		175.5	0.978679	0.981535	0.982629	1.00297	0.991224	0.974728	0.996847	0.992947	0.931156	0.862074	0.826767	0.81514
	176	1.1805	1.1805	1.1883	1.3181	1.3095	1.2648	1.2971	1.3097	1.2403	1.1009	1.0565	1.0107		176	0.979343	0.981868	0.98296	1.00266	0.990695	0.974497	0.997616	0.99325	0.931156	0.859809	0.825907	0.814818
	176.5	1.1804	1.1795	1.1879	1.3191	1.3098	1.2662	1.2957	1.307	1.2396	1.1032	1.0558	1.01		176.5	0.97926	0.981036	0.982629	1.00342	0.990921	0.975576	0.996539	0.991203	0.930631	0.861606	0.82536	0.814253
	177	1.1798	1.1798	1.1881	1.32	1.3115	1.2658	1.2956	1.3094	1.2382	1.1022	1.0552	1.0091		177	0.978762	0.981286	0.982794	1.00411	0.992208	0.975268	0.996462	0.993023	0.92958	0.860825	0.824891	0.813528
	177.5	1.181	1.18	1.1879	1.3215	1.3108	1.2643	1.2952	1.308	1.24	1.1	1.0546	1.0099		177.5	0.979758	0.981452	0.982629	1.00525	0.991678	0.974112	0.996154	0.991961	0.930931	0.859107	0.824422	0.814173
	178	1.1809	1.1803	1.1882	1.3213	1.3114	1.2658	1.2965	1.307	1.2381	1.0947	1.0541	1.0096		178	0.979675	0.981702	0.982877	1.0051	0.992132	0.975268	0.997154	0.991203	0.929504	0.854967	0.824031	0.813931
	178.5	1.1803	1.1779	1.1879	1.3188	1.3109	1.2642	1.2957	1.3065	1.2368	1.0968	1.0536	1.0084		178.5	0.979177	0.979706	0.982629	1.00319	0.991754	0.974035	0.996539	0.990824	0.928529	0.856607	0.82364	0.812964
	179	1.1786	1.1808	1.1872	1.319	1.3111	1.2639	1.2954	1.3077	1.2357	1.1014	1.0526	1.0071		179	0.977767	0.982118	0.98205	1.00335	0.991905	0.973804	0.996308	0.991734	0.927703	0.8602	0.822858	0.811916
	179.5	1.1805	1.1788	1.1894	1.3188	1.3115	1.2645	1.296	1.3072	1.2371	1.0981	1.0514	1.0068		179.5	0.979343	0.980454	0.98387	1.00319	0.992208	0.974266	0.99677	0.991354	0.928754	0.857623	0.82192	0.811674
	180	1.1798	1.1793	1.1878	1.3177	1.3114	1.2642	1.296	1.3067	1.2362	1.1004	1.0501	1.0066		180	0.978762	0.98087	0.982546	1.00236	0.992132	0.974035	0.99677	0.990975	0.928078	0.859419	0.820904	0.811512
	180.5	1.1803	1.1786	1.1882	1.3165	1.3115	1.2667	1.2956	1.3079	1.2338	1.0928	1.0487	1.0058		180.5	0.979177	0.980288	0.982877	1.00145	0.992208	0.975961	0.996462	0.991885	0.926276	0.853483	0.819809	0.810867
	181	1.1806	1.1803	1.1878	1.3155	1.311	1.2663	1.2949	1.3072	1.234	1.0965	1.0493	1.0049		181	0.979426	0.981702	0.982546	1.00068	0.991829	0.975653	0.995924	0.991354	0.926426	0.856373	0.820278	0.810142
	181.5	1.1807	1.1778	1.1883	1.3144	1.312	1.2649	1.2931	1.3086	1.2338	1.097	1.0479	1.0039		181.5	0.979509	0.979622	0.98296	0.999848	0.992586	0.974574	0.994539	0.992416	0.926276	0.856764	0.819184	0.809336
	182	1.1808	1.1786	1.1873	1.3139	1.3104	1.2657	1.2935	1.3076	1.2336	1.0929	1.0482	1.0036		182	0.979592	0.980288	0.982133	0.999468	0.991375	0.975191	0.994847	0.991658	0.926126	0.853561	0.819418	0.809094
	182.5	1.1803	1.1787	1.1874	1.3147	1.3125	1.2659	1.2952	1.3076	1.2339	1.0917	1.0476	1.0024		182.5	0.979177	0.980371	0.982215	1.00008	0.992964	0.975345	0.996154	0.991658	0.926351	0.852624	0.818949	0.808126
	183	1.1792	1.1769	1.1867	1.3151	1.3124	1.2647	1.2939	1.3079	1.2347	1.0904	1.0463	1.0032		183	0.978264	0.978874	0.981636	1.00038	0.992888	0.97442	0.995155	0.991885	0.926952	0.851609	0.817933	0.808771
	183.5	1.1798	1.1779	1.1878	1.3145	1.3121	1.2662	1.2932	1.3079	1.235	1.0929	1.0468	1.0031		183.5	0.978762	0.979706	0.982546	0.999924	0.992662	0.975576	0.994616	0.991885	0.927177	0.853561	0.818324	0.808691
	184	1.1809	1.1776	1.188	1.3147	1.3117	1.2644	1.2936	1.3079	1.2358	1.0936	1.0454	1.0025		184	0.979675	0.979456	0.982712	1.00008	0.992359	0.974189	0.994924	0.991885	0.927778	0.854108	0.81723	0.808207
	184.5	1.1803	1.178	1.187	1.3143	1.311	1.265	1.2931	1.3083	1.2352	1.0871	1.0456	1.0018		184.5	0.979177	0.979789	0.981884	0.999772	0.991829	0.974651	0.994539	0.992189	0.927327	0.849032	0.817386	0.807643
	185	1.1792	1.1782	1.187	1.3136	1.3103	1.2661	1.2942	1.3076	1.2334	1.0866	1.0456	1.0022		185	0.978264	0.979955	0.981884	0.999239	0.9913	0.975499	0.995385	0.991658	0.925976	0.848641	0.817386	0.807965
	185.5	1.1794	1.1777	1.1865	1.312	1.3092	1.2662	1.2932	1.3071	1.2326	1.0908	1.0444	0.9989		185.5	0.97843	0.979539	0.981471	0.998022	0.990468	0.975576	0.994616	0.991279	0.925375	0.851921	0.816448	0.805305
	186	1.1791	1.1774	1.187	1.3115	1.3097	1.2662	1.2944	1.3064	1.2327	1.0861	1.0442	0.9983		186	0.978182	0.97929	0.981884	0.997642	0.990846	0.975576	0.995539	0.990748	0.92545	0.848251	0.816291	0.804821
	186.5	1.1799	1.1778	1.187	1.3114	1.3083	1.2653	1.2934	1.308	1.2327	1.0841	1.0439	0.9997		186.5	0.978845	0.979622	0.981884	0.997566	0.989787	0.974882	0.99477	0.991961	0.92545	0.846689	0.816057	0.80595
	187	1.1798	1.1793	1.1879	1.3115	1.3074	1.264	1.2937	1.3058	1.2332	1.0829	1.0443	0.9987		187	0.978762	0.98087	0.982629	0.997642	0.989106	0.973881	0.995001	0.990293	0.925826	0.845751	0.81637	0.805144
	187.5	1.1792	1.1778	1.1865	1.3107	1.3072	1.2647	1.2936	1.3062	1.2333	1.0821	1.043	0.9976		187.5	0.978264	0.979622	0.981471	0.997033	0.988954	0.97442	0.994924	0.990596	0.925901	0.845127	0.815353	0.804257
	188	1.1788	1.1784	1.1872	1.3111	1.3074	1.2637	1.2942	1.3054	1.2341	1.0854	1.0427	0.9978		188	0.977933	0.980121	0.98205	0.997338	0.989106	0.97365	0.995385	0.989989	0.926501	0.847704	0.815119	0.804418
	188.5	1.1794	1.1773	1.1876	1.3133	1.3077	1.2646	1.2933	1.3066	1.2355	1.0839	1.0413	0.9972		188.5	0.97843	0.979207	0.982381	0.999011	0.989333	0.974343	0.994693	0.990899	0.927553	0.846532	0.814024	0.803934
	189	1.1798	1.1781	1.1868	1.3139	1.3062	1.264	1.2938	1.3064	1.2348	1.0795	1.0405	0.9968		189	0.978762	0.979872	0.981719	0.999468	0.988198	0.973881	0.995078	0.990748	0.927027	0.843096	0.813399	0.803612
	189.5	1.1805	1.1779	1.186	1.3144	1.3048	1.2657	1.2931	1.3058	1.2355	1.0773	1.0401	0.9949		189.5	0.979343	0.979706	0.981057	0.999848	0.987139	0.975191	0.994539	0.990293	0.927553	0.841378	0.813086	0.80208
	190	1.1797	1.1771	1.1879	1.3154	1.305	1.265	1.2928	1.3063	1.2357	1.0757	1.0397	0.9958		190	0.978679	0.97904	0.982629	1.00061	0.98729	0.974651	0.994309	0.990672	0.927703	0.840128	0.812774	0.802806
	190.5	1.1799	1.1785	1.1871	1.3148	1.3045	1.2648	1.2907	1.3046	1.2356	1.0811	1.0386	0.9939		190.5	0.978845	0.980205	0.981967	1.00015	0.986912	0.974497	0.992693	0.989383	0.927628	0.844346	0.811914	0.801274
	191	1.1792	1.177	1.1867	1.315	1.3043	1.2642	1.2915	1.3078	1.2354	1.0793	1.0396	0.9948		191	0.978264	0.978957	0.981636	1.0003	0.98676	0.974035	0.993309	0.991809	0.927477	0.84294	0.812695	0.801999
	191.5	1.1797	1.1786	1.1867	1.3152	1.3043	1.263	1.2922	1.3051	1.2357	1.0767	1.0379	0.9941		191.5	0.978679	0.980288	0.981636	1.00046	0.98676	0.97311	0.993847	0.989762	0.927703	0.840909	0.811366	0.801435
	192	1.1789	1.1776	1.1859	1.3143	1.3053	1.2629	1.2913	1.3052	1.236	1.0768	1.0382	0.9933		192	0.978016	0.979456	0.980974	0.999772	0.987517	0.973033	0.993155	0.989838	0.927928	0.840987	0.811601	0.80079
	192.5	1.1791	1.1764	1.1871	1.3137	1.3032	1.2624	1.2908	1.3048	1.2363	1.0816	1.0369	0.9922		192.5	0.978182	0.978458	0.981967	0.999315	0.985928	0.972648	0.99277	0.989534	0.928153	0.844736	0.810585	0.799903
	193	1.18	1.1778	1.1868	1.3141	1.3035	1.2616	1.2912	1.3056	1.2362	1.0792	1.0379	0.9914		193	0.978928	0.979622	0.981719	0.99962	0.986155	0.972032	0.993078	0.990141	0.928078	0.842862	0.811366	0.799258
	193.5	1.1793	1.177	1.1858	1.3136	1.3026	1.2627	1.2897	1.3065	1.236	1.0744	1.0356	0.9906		193.5	0.978347	0.978957	0.980892	0.999239	0.985474	0.972879	0.991924	0.990824	0.927928	0.839113	0.809568	0.798613
	194	1.1787	1.1772	1.1868	1.3137	1.3024	1.262	1.291	1.305	1.2351	1.0745	1.036	0.9893		194	0.97785	0.979123	0.981719	0.999315	0.985323	0.97234	0.992924	0.989686	0.927252	0.839191	0.809881	0.797565
	194.5	1.1791	1.1759	1.186	1.313	1.3038	1.2616	1.2911	1.3042	1.2362	1.0805	1.0344	0.9882		194.5	0.978182	0.978042	0.981057	0.998783	0.986382	0.972032	0.993001	0.989079	0.928078	0.843877	0.80863	0.796678
	195	1.1789	1.1782	1.1853	1.3134	1.3019	1.2611	1.2891	1.3057	1.2339	1.0799	1.0333	0.9882		195	0.978016	0.979955	0.980478	0.999087	0.984945	0.971647	0.991463	0.990217	0.926351	0.843408	0.80777	0.796678
	195.5	1.1796	1.1761	1.1871	1.3139	1.3026	1.2616	1.2898	1.3058	1.2343	1.0767	1.0331	0.9868		195.5	0.978596	0.978208	0.981967	0.999468	0.985474	0.972032	0.992001	0.990293	0.926652	0.840909	0.807614	0.79555
	196	1.1796	1.1763	1.1856	1.3149	1.3008	1.2617	1.2901	1.3054	1.2334	1.0695	1.0344	0.9878		196	0.978596	0.978375	0.980726	1.00023	0.984113	0.972109	0.992232	0.989989	0.925976	0.835286	0.80863	0.796356
	196.5	1.179	1.1761	1.1859	1.3132	1.3012	1.2621	1.2892	1.3057	1.2323	1.0723	1.0325	0.9868		196.5	0.978099	0.978208	0.980974	0.998935	0.984415	0.972417	0.99154	0.990217	0.92515	0.837473	0.807145	0.79555
	197	1.1784	1.1755	1.1857	1.3151	1.2999	1.2639	1.2897	1.304	1.2329	1.0774	1.0312	0.9846		197	0.977601	0.977709	0.980809	1.00038	0.983432	0.973804	0.991924	0.988928	0.925601	0.841456	0.806129	0.793776
	197.5	1.1778	1.1759	1.1874	1.3152	1.3003	1.2628	1.2894	1.3056	1.2317	1.074	1.0298	0.9842		197.5	0.977103	0.978042	0.982215	1.00046	0.983734	0.972956	0.991694	0.990141	0.9247	0.8388	0.805034	0.793454
	198	1.1782	1.1761	1.186	1.3162	1.2982	1.2623	1.2884	1.3059	1.232	1.073	1.0293	0.9837		198	0.977435	0.978208	0.981057	1.00122	0.982146	0.972571	0.990924	0.990369	0.924925	0.838019	0.804644	0.793051
	198.5	1.1796	1.1754	1.1858	1.3164	1.2988	1.2626	1.2888	1.3054	1.2326	1.0708	1.0301	0.9829		198.5	0.978596	0.977626	0.980892	1.00137	0.982599	0.972802	0.991232	0.989989	0.925375	0.836301	0.805269	0.792406
	199	1.1794	1.1759	1.1857	1.3163	1.3011	1.2637	1.2894	1.306	1.2318	1.0715	1.0292	0.9824		199	0.97843	0.978042	0.980809	1.00129	0.98434	0.97365	0.991694	0.990444	0.924775	0.836848	0.804565	0.792003
	199.5	1.1791	1.1752	1.1859	1.3175	1.3006	1.2627	1.2891	1.3059	1.2328	1.0731	1.0267	0.981		199.5	0.978182	0.97746	0.980974	1.00221	0.983961	0.972879	0.991463	0.990369	0.925526	0.838097	0.802611	0.790874
	200	1.1786	1.1765	1.1863	1.3173	1.3015	1.2612	1.2888	1.3054	1.2328	1.0754	1.0266	0.9802		200	0.977767	0.978541	0.981305	1.00205	0.984642	0.971724	0.991232	0.989989	0.925526	0.839894	0.802533	0.790229
	200.5	1.1779	1.1757	1.1851	1.3166	1.3015	1.2616	1.2893	1.305	1.2322	1.0696	1.0255	0.9791		200.5	0.977186	0.977876	0.980313	1.00152	0.984642	0.972032	0.991617	0.989686	0.925075	0.835364	0.801673	0.789342
	201	1.179	1.176	1.1851	1.3173	1.3006	1.2621	1.2888	1.305	1.2315	1.0713	1.0266	0.9799		201	0.978099	0.978125	0.980313	1.00205	0.983961	0.972417	0.991232	0.989686	0.92455	0.836692	0.802533	0.789987
	201.5	1.1788	1.1758	1.1857	1.3175	1.3027	1.2626	1.2891	1.3054	1.2309	1.0752	1.0259	0.9805		201.5	0.977933	0.977959	0.980809	1.00221	0.98555	0.972802	0.991463	0.989989	0.924099	0.839738	0.801986	0.790471
	202	1.1802	1.176	1.1856	1.3176	1.3023	1.2616	1.2902	1.3058	1.2326	1.0737	1.0224	0.9787		202	0.979094	0.978125	0.980726	1.00228	0.985247	0.972032	0.992309	0.990293	0.925375	0.838566	0.79925	0.78902
	202.5	1.1791	1.175	1.1858	1.3178	1.3019	1.2605	1.2911	1.3051	1.232	1.0715	1.0239	0.9794		202.5	0.978182	0.977294	0.980892	1.00243	0.984945	0.971184	0.993001	0.989762	0.924925	0.836848	0.800422	0.789584
	203	1.1793	1.1758	1.185	1.3179	1.3003	1.2608	1.2902	1.3038	1.2307	1.0726	1.0218	0.977		203	0.978347	0.977959	0.98023	1.00251	0.983734	0.971415	0.992309	0.988776	0.923949	0.837707	0.79878	0.787649
	203.5	1.1775	1.1759	1.1859	1.3173	1.3022	1.2594	1.2896	1.3038	1.2306	1.0743	1.0208	0.9765		203.5	0.976854	0.978042	0.980974	1.00205	0.985172	0.970337	0.991847	0.988776	0.923874	0.839035	0.797999	0.787246
	204	1.1782	1.1757	1.186	1.3187	1.3021	1.2589	1.2909	1.3045	1.2301	1.0751	1.0209	0.9767		204	0.977435	0.977876	0.981057	1.00312	0.985096	0.969951	0.992847	0.989307	0.923498	0.839659	0.798077	0.787407
	204.5	1.1787	1.1753	1.1865	1.3179	1.3026	1.2578	1.2909	1.3024	1.2296	1.073	1.021	0.9764		204.5	0.97785	0.977543	0.981471	1.00251	0.985474	0.969104	0.992847	0.987714	0.923123	0.838019	0.798155	0.787165
	205	1.1797	1.174	1.1845	1.3184	1.3021	1.2591	1.2911	1.3031	1.2292	1.0694	1.0209	0.9754		205	0.978679	0.976462	0.979816	1.00289	0.985096	0.970106	0.993001	0.988245	0.922823	0.835208	0.798077	0.786359
	205.5	1.179	1.1746	1.1846	1.3178	1.3025	1.2612	1.2907	1.3048	1.2274	1.0712	1.0193	0.9743		205.5	0.978099	0.976961	0.979899	1.00243	0.985399	0.971724	0.992693	0.989534	0.921471	0.836614	0.796826	0.785472
	206	1.179	1.1748	1.1851	1.3174	1.3029	1.2602	1.2911	1.3016	1.2281	1.0739	1.0203	0.9748		206	0.978099	0.977127	0.980313	1.00213	0.985701	0.970953	0.993001	0.987108	0.921997	0.838722	0.797608	0.785876
	206.5	1.1778	1.1758	1.1837	1.3168	1.3024	1.2602	1.2904	1.303	1.2287	1.0738	1.018	0.9742		206.5	0.977103	0.977959	0.979155	1.00167	0.985323	0.970953	0.992463	0.988169	0.922447	0.838644	0.79581	0.785392
	207	1.1782	1.1744	1.1849	1.3172	1.301	1.2594	1.2904	1.3022	1.2284	1.0684	1.0188	0.9737		207	0.977435	0.976794	0.980147	1.00198	0.984264	0.970337	0.992463	0.987563	0.922222	0.834427	0.796435	0.784989
	207.5	1.1783	1.1746	1.1858	1.3174	1.3023	1.2631	1.2909	1.3033	1.2268	1.0681	1.0188	0.9748		207.5	0.977518	0.976961	0.980892	1.00213	0.985247	0.973187	0.992847	0.988397	0.921021	0.834192	0.796435	0.785876
	208	1.1778	1.1751	1.1847	1.3153	1.3021	1.2618	1.2911	1.3033	1.2252	1.0685	1.0171	0.9721		208	0.977103	0.977377	0.979982	1.00053	0.985096	0.972186	0.993001	0.988397	0.91982	0.834505	0.795106	0.783699
	208.5	1.1785	1.1762	1.1864	1.3141	1.3012	1.2599	1.2908	1.304	1.2252	1.0755	1.0158	0.9705		208.5	0.977684	0.978292	0.981388	0.99962	0.984415	0.970722	0.99277	0.988928	0.91982	0.839972	0.79409	0.782409
	209	1.1789	1.174	1.185	1.3162	1.3024	1.2593	1.2897	1.3029	1.2241	1.0702	1.0153	0.9701		209	0.978016	0.976462	0.98023	1.00122	0.985323	0.97026	0.991924	0.988093	0.918994	0.835833	0.793699	0.782086
	209.5	1.1784	1.1751	1.1841	1.3161	1.301	1.2602	1.2899	1.3024	1.2246	1.0686	1.0152	0.9694		209.5	0.977601	0.977377	0.979485	1.00114	0.984264	0.970953	0.992078	0.987714	0.919369	0.834583	0.793621	0.781522
	210	1.1781	1.1757	1.185	1.3143	1.3026	1.2593	1.2902	1.3019	1.2238	1.068	1.0137	0.9681		210	0.977352	0.977876	0.98023	0.999772	0.985474	0.97026	0.992309	0.987335	0.918769	0.834114	0.792448	0.780474
	210.5	1.1793	1.1749	1.1836	1.3134	1.3017	1.2588	1.2885	1.3046	1.2235	1.0717	1.0124	0.9684		210.5	0.978347	0.97721	0.979072	0.999087	0.984793	0.969874	0.991001	0.989383	0.918544	0.837004	0.791432	0.780716
	211	1.1774	1.1756	1.1843	1.3153	1.303	1.2599	1.2891	1.305	1.2239	1.0673	1.0127	0.9689		211	0.976771	0.977793	0.979651	1.00053	0.985777	0.970722	0.991463	0.989686	0.918844	0.833568	0.791667	0.781119
	211.5	1.1784	1.1747	1.1844	1.3138	1.3009	1.2585	1.2884	1.3036	1.2225	1.0657	1.0112	0.9672		211.5	0.977601	0.977044	0.979734	0.999391	0.984188	0.969643	0.990924	0.988624	0.917793	0.832318	0.790494	0.779748
	212	1.1782	1.1745	1.1843	1.314	1.301	1.26	1.2882	1.3031	1.221	1.0637	1.0103	0.9657		212	0.977435	0.976878	0.979651	0.999544	0.984264	0.970799	0.990771	0.988245	0.916667	0.830756	0.78979	0.778539
	212.5	1.1778	1.1733	1.1859	1.3152	1.3012	1.2609	1.2893	1.3035	1.2201	1.0645	1.0098	0.9646		212.5	0.977103	0.97588	0.980974	1.00046	0.984415	0.971492	0.991617	0.988548	0.915991	0.831381	0.7894	0.777652
	213	1.1784	1.1759	1.1848	1.3147	1.3025	1.2596	1.2902	1.3049	1.2198	1.0662	1.0103	0.9652		213	0.977601	0.978042	0.980065	1.00008	0.985399	0.970491	0.992309	0.98961	0.915766	0.832709	0.78979	0.778136
	213.5	1.179	1.1743	1.1841	1.3155	1.3046	1.2604	1.2899	1.303	1.2223	1.0641	1.0111	0.965		213.5	0.978099	0.976711	0.979485	1.00068	0.986987	0.971107	0.992078	0.988169	0.917643	0.831068	0.790416	0.777975
	214	1.178	1.1745	1.1839	1.3149	1.3038	1.2603	1.2902	1.3014	1.2189	1.0593	1.01	0.9634		214	0.977269	0.976878	0.97932	1.00023	0.986382	0.97103	0.992309	0.986956	0.91509	0.82732	0.789556	0.776685
	214.5	1.1782	1.1754	1.1855	1.3149	1.3028	1.2603	1.2909	1.3026	1.2175	1.0613	1.0083	0.9628		214.5	0.977435	0.977626	0.980644	1.00023	0.985626	0.97103	0.992847	0.987866	0.914039	0.828882	0.788227	0.776201
	215	1.1781	1.1732	1.1837	1.3131	1.3032	1.2586	1.2912	1.304	1.2183	1.0633	1.0088	0.9632		215	0.977352	0.975796	0.979155	0.998859	0.985928	0.96972	0.993078	0.988928	0.91464	0.830444	0.788618	0.776524
	215.5	1.1776	1.175	1.1837	1.3142	1.3028	1.2591	1.2909	1.3022	1.2178	1.0626	1.0079	0.9611		215.5	0.976937	0.977294	0.979155	0.999696	0.985626	0.970106	0.992847	0.987563	0.914264	0.829897	0.787914	0.774831
	216	1.1773	1.1739	1.1834	1.315	1.3036	1.2598	1.2901	1.3031	1.2182	1.0577	1.0063	0.9607		216	0.976688	0.976379	0.978906	1.0003	0.986231	0.970645	0.992232	0.988245	0.914565	0.82607	0.786664	0.774508
	216.5	1.1772	1.175	1.1838	1.3161	1.3025	1.26	1.2902	1.301	1.2186	1.0577	1.0079	0.9612		216.5	0.976605	0.977294	0.979237	1.00114	0.985399	0.970799	0.992309	0.986653	0.914865	0.82607	0.787914	0.774911
	217	1.1776	1.1745	1.1847	1.3146	1.3029	1.2608	1.2891	1.3018	1.2171	1.0583	1.0072	0.9606		217	0.976937	0.976878	0.979982	1	0.985701	0.971415	0.991463	0.987259	0.913739	0.826539	0.787367	0.774428
	217.5	1.1778	1.1736	1.1837	1.3156	1.3019	1.2599	1.2896	1.302	1.2186	1.0596	1.0064	0.9597		217.5	0.977103	0.976129	0.979155	1.00076	0.984945	0.970722	0.991847	0.987411	0.914865	0.827554	0.786742	0.773702
	218	1.178	1.1735	1.1838	1.3151	1.3028	1.2595	1.2889	1.3032	1.2188	1.0594	1.0048	0.9594		218	0.977269	0.976046	0.979237	1.00038	0.985626	0.970414	0.991309	0.988321	0.915015	0.827398	0.785491	0.77346
	218.5	1.1782	1.1732	1.1838	1.3155	1.3035	1.2599	1.2898	1.3023	1.22	1.056	1.0058	0.9588		218.5	0.977435	0.975796	0.979237	1.00068	0.986155	0.970722	0.992001	0.987638	0.915916	0.824742	0.786273	0.772976
	219	1.1791	1.1735	1.1846	1.3179	1.3051	1.2595	1.2883	1.3026	1.2194	1.0563	1.0053	0.9595		219	0.978182	0.976046	0.979899	1.00251	0.987366	0.970414	0.990848	0.987866	0.915465	0.824977	0.785882	0.773541
	219.5	1.1778	1.1742	1.1837	1.3177	1.3039	1.2588	1.2877	1.3021	1.2216	1.0586	1.0039	0.9586		219.5	0.977103	0.976628	0.979155	1.00236	0.986458	0.969874	0.990386	0.987487	0.917117	0.826773	0.784787	0.772815
	220	1.1766	1.174	1.1831	1.317	1.3027	1.2592	1.2881	1.3019	1.2225	1.0584	1.0024	0.9587		220	0.976108	0.976462	0.978658	1.00183	0.98555	0.970183	0.990694	0.987335	0.917793	0.826617	0.783615	0.772896
	220.5	1.1775	1.1736	1.1834	1.3176	1.3043	1.2573	1.2887	1.302	1.2224	1.0556	1.0022	0.9588		220.5	0.976854	0.976129	0.978906	1.00228	0.98676	0.968719	0.991155	0.987411	0.917718	0.82443	0.783458	0.772976
	221	1.1773	1.1743	1.1835	1.3175	1.3027	1.2587	1.2882	1.3012	1.2221	1.0539	1.0016	0.9581		221	0.976688	0.976711	0.978989	1.00221	0.98555	0.969797	0.990771	0.986804	0.917492	0.823102	0.782989	0.772412
	221.5	1.1782	1.1735	1.1842	1.3186	1.3019	1.2581	1.2897	1.3016	1.2207	1.0562	1.0018	0.9576		221.5	0.977435	0.976046	0.979568	1.00304	0.984945	0.969335	0.991924	0.987108	0.916441	0.824898	0.783146	0.772009
	222	1.1775	1.1732	1.1838	1.3203	1.3026	1.2574	1.2875	1.302	1.221	1.0564	1.0017	0.958		222	0.976854	0.975796	0.979237	1.00434	0.985474	0.968796	0.990232	0.987411	0.916667	0.825055	0.783068	0.772332
	222.5	1.1772	1.1732	1.1842	1.3185	1.3013	1.2578	1.2896	1.3017	1.2195	1.0588	1.0004	0.9583		222.5	0.976605	0.975796	0.979568	1.00297	0.984491	0.969104	0.991847	0.987183	0.915541	0.826929	0.782051	0.772573
	223	1.1776	1.1733	1.1825	1.3184	1.3011	1.2581	1.2887	1.3008	1.219	1.0531	0.9992	0.9555		223	0.976937	0.97588	0.978162	1.00289	0.98434	0.969335	0.991155	0.986501	0.915165	0.822477	0.781113	0.770316
	223.5	1.1778	1.1734	1.1834	1.3194	1.3018	1.2578	1.2878	1.3019	1.2185	1.0576	0.9978	0.9553		223.5	0.977103	0.975963	0.978906	1.00365	0.984869	0.969104	0.990463	0.987335	0.91479	0.825992	0.780019	0.770155
	224	1.1783	1.1733	1.1841	1.3185	1.3015	1.2576	1.2896	1.3027	1.2186	1.0606	0.9989	0.9556		224	0.977518	0.97588	0.979485	1.00297	0.984642	0.96895	0.991847	0.987942	0.914865	0.828335	0.780879	0.770397
	224.5	1.1774	1.173	1.1844	1.318	1.3015	1.2551	1.289	1.3028	1.2164	1.0604	0.9977	0.9547		224.5	0.976771	0.97563	0.979734	1.00259	0.984642	0.967024	0.991386	0.988018	0.913213	0.828179	0.779941	0.769671
	225	1.1763	1.1724	1.1843	1.3178	1.3024	1.2556	1.2884	1.3015	1.2171	1.0539	0.9975	0.9532		225	0.975859	0.975131	0.979651	1.00243	0.985323	0.967409	0.990924	0.987032	0.913739	0.823102	0.779784	0.768462
	225.5	1.1778	1.1742	1.1824	1.318	1.3026	1.2559	1.2878	1.3021	1.2173	1.0522	0.9959	0.9533		225.5	0.977103	0.976628	0.978079	1.00259	0.985474	0.96764	0.990463	0.987487	0.913889	0.821774	0.778533	0.768542
	226	1.1775	1.1731	1.1826	1.3183	1.3038	1.2558	1.2885	1.3018	1.2163	1.0567	0.9972	0.9528		226	0.976854	0.975713	0.978245	1.00281	0.986382	0.967563	0.991001	0.987259	0.913138	0.825289	0.77955	0.768139
	226.5	1.1769	1.1741	1.1829	1.3197	1.302	1.2561	1.2885	1.3028	1.2189	1.0584	0.997	0.9527		226.5	0.976356	0.976545	0.978493	1.00388	0.98502	0.967794	0.991001	0.988018	0.91509	0.826617	0.779393	0.768059
	227	1.1768	1.174	1.1827	1.3159	1.3017	1.2558	1.2877	1.3019	1.218	1.0587	0.9945	0.9516		227	0.976273	0.976462	0.978327	1.00099	0.984793	0.967563	0.990386	0.987335	0.914414	0.826851	0.777439	0.767172
	227.5	1.1768	1.1729	1.1825	1.3167	1.302	1.2552	1.2883	1.3027	1.2163	1.0522	0.9939	0.95		227.5	0.976273	0.975547	0.978162	1.0016	0.98502	0.967101	0.990848	0.987942	0.913138	0.821774	0.77697	0.765882
	228	1.1766	1.1734	1.1833	1.3173	1.3015	1.2556	1.2868	1.302	1.2145	1.0543	0.9933	0.9494		228	0.976108	0.975963	0.978824	1.00205	0.984642	0.967409	0.989694	0.987411	0.911787	0.823415	0.776501	0.765398
	228.5	1.1778	1.1744	1.1828	1.317	1.3029	1.2566	1.2878	1.3014	1.2136	1.0575	0.9915	0.9497		228.5	0.977103	0.976794	0.97841	1.00183	0.985701	0.968179	0.990463	0.986956	0.911111	0.825914	0.775094	0.76564
	229	1.1778	1.1732	1.1822	1.3151	1.3022	1.2548	1.2867	1.3011	1.2156	1.0571	0.9907	0.9484		229	0.977103	0.975796	0.977914	1.00038	0.985172	0.966793	0.989617	0.986728	0.912613	0.825601	0.774468	0.764592
	229.5	1.1771	1.1745	1.1827	1.315	1.3054	1.2559	1.286	1.3024	1.2143	1.0525	0.9929	0.9496		229.5	0.976522	0.976878	0.978327	1.0003	0.987593	0.96764	0.989079	0.987714	0.911637	0.822009	0.776188	0.765559
	230	1.1766	1.1725	1.1829	1.3153	1.3033	1.2576	1.2878	1.3032	1.2151	1.0518	0.9908	0.9471		230	0.976108	0.975214	0.978493	1.00053	0.986004	0.96895	0.990463	0.988321	0.912237	0.821462	0.774547	0.763544
	230.5	1.1763	1.1734	1.1833	1.3142	1.3042	1.2579	1.2877	1.3022	1.2144	1.0549	0.9896	0.9459		230.5	0.975859	0.975963	0.978824	0.999696	0.986685	0.969181	0.990386	0.987563	0.911712	0.823883	0.773609	0.762577
	231	1.177	1.1732	1.1824	1.3149	1.3056	1.2568	1.2874	1.3017	1.2135	1.0553	0.9895	0.9467		231	0.976439	0.975796	0.978079	1.00023	0.987744	0.968333	0.990155	0.987183	0.911036	0.824196	0.77353	0.763222
	231.5	1.1771	1.173	1.1819	1.3153	1.3043	1.2563	1.287	1.3023	1.2145	1.053	0.9884	0.9456		231.5	0.976522	0.97563	0.977666	1.00053	0.98676	0.967948	0.989848	0.987638	0.911787	0.822399	0.77267	0.762335
	232	1.1767	1.1722	1.1825	1.3149	1.3043	1.256	1.2863	1.3012	1.214	1.0496	0.9876	0.9466		232	0.97619	0.974965	0.978162	1.00023	0.98676	0.967717	0.989309	0.986804	0.911411	0.819744	0.772045	0.763141
	232.5	1.1775	1.1729	1.183	1.3161	1.3047	1.2566	1.286	1.3012	1.2122	1.0494	0.9867	0.9455		232.5	0.976854	0.975547	0.978576	1.00114	0.987063	0.968179	0.989079	0.986804	0.91006	0.819588	0.771341	0.762254
	233	1.1767	1.1751	1.182	1.3159	1.3058	1.2574	1.2863	1.3006	1.2115	1.0522	0.9865	0.9443		233	0.97619	0.977377	0.977748	1.00099	0.987895	0.968796	0.989309	0.986349	0.909535	0.821774	0.771185	0.761287
	233.5	1.1759	1.1728	1.1823	1.3168	1.3057	1.2585	1.2861	1.3001	1.2128	1.0532	0.9859	0.9443		233.5	0.975527	0.975464	0.977997	1.00167	0.98782	0.969643	0.989156	0.98597	0.910511	0.822555	0.770716	0.761287
	234	1.1759	1.1714	1.1824	1.3156	1.3054	1.2565	1.2853	1.3005	1.2129	1.0493	0.9849	0.943		234	0.975527	0.974299	0.978079	1.00076	0.987593	0.968102	0.98854	0.986273	0.910586	0.81951	0.769934	0.760239
	234.5	1.1764	1.1729	1.1821	1.3161	1.3041	1.2568	1.2845	1.3012	1.2135	1.0495	0.9854	0.9425		234.5	0.975942	0.975547	0.977831	1.00114	0.986609	0.968333	0.987925	0.986804	0.911036	0.819666	0.770325	0.759836
	235	1.1763	1.1737	1.1823	1.3159	1.3051	1.2564	1.2848	1.3004	1.215	1.0504	0.9851	0.9418		235	0.975859	0.976212	0.977997	1.00099	0.987366	0.968025	0.988156	0.986197	0.912162	0.820369	0.770091	0.759271
	235.5	1.1761	1.1718	1.1815	1.3136	1.3041	1.2548	1.2856	1.3	1.2136	1.0483	0.9845	0.9407		235.5	0.975693	0.974632	0.977335	0.999239	0.986609	0.966793	0.988771	0.985894	0.911111	0.818729	0.769622	0.758384
	236	1.1765	1.1735	1.1823	1.3143	1.3043	1.2553	1.2855	1.3015	1.215	1.0497	0.9845	0.9408		236	0.976025	0.976046	0.977997	0.999772	0.98676	0.967178	0.988694	0.987032	0.912162	0.819822	0.769622	0.758465
	236.5	1.1776	1.1726	1.1828	1.3135	1.3038	1.2548	1.2846	1.3005	1.2121	1.0452	0.9839	0.9402		236.5	0.976937	0.975297	0.97841	0.999163	0.986382	0.966793	0.988002	0.986273	0.909985	0.816307	0.769153	0.757981
	237	1.1756	1.173	1.184	1.3138	1.305	1.2556	1.2841	1.3009	1.2132	1.0439	0.9843	0.9413		237	0.975278	0.97563	0.979403	0.999391	0.98729	0.967409	0.987617	0.986577	0.910811	0.815292	0.769465	0.758868
	237.5	1.1763	1.1734	1.1821	1.3134	1.3045	1.2553	1.2839	1.3021	1.2128	1.0491	0.9844	0.9412		237.5	0.975859	0.975963	0.977831	0.999087	0.986912	0.967178	0.987463	0.987487	0.910511	0.819353	0.769543	0.758787
	238	1.1761	1.1728	1.1823	1.3136	1.3041	1.2555	1.2822	1.3003	1.2127	1.0471	0.9827	0.9389		238	0.975693	0.975464	0.977997	0.999239	0.986609	0.967332	0.986156	0.986122	0.910435	0.817791	0.768215	0.756933
	238.5	1.1755	1.1722	1.1831	1.3131	1.3039	1.2566	1.2849	1.3013	1.2131	1.045	0.9815	0.94		238.5	0.975195	0.974965	0.978658	0.998859	0.986458	0.968179	0.988233	0.98688	0.910736	0.816151	0.767276	0.75782
	239	1.176	1.1732	1.182	1.3139	1.3045	1.2551	1.2838	1.3007	1.2119	1.0443	0.9821	0.9378		239	0.97561	0.975796	0.977748	0.999468	0.986912	0.967024	0.987387	0.986425	0.909835	0.815604	0.767745	0.756046
	239.5	1.1764	1.1728	1.182	1.3136	1.3065	1.2569	1.2829	1.3018	1.2126	1.0442	0.9816	0.939		239.5	0.975942	0.975464	0.977748	0.999239	0.988425	0.968411	0.986694	0.987259	0.91036	0.815526	0.767355	0.757014
	240	1.176	1.1718	1.1817	1.3138	1.305	1.2545	1.2829	1.302	1.2092	1.0464	0.9819	0.9387		240	0.97561	0.974632	0.9775	0.999391	0.98729	0.966561	0.986694	0.987411	0.907808	0.817245	0.767589	0.756772
	240.5	1.176	1.1727	1.1814	1.3136	1.3047	1.255	1.2836	1.302	1.2102	1.0476	0.9812	0.9389		240.5	0.97561	0.975381	0.977252	0.999239	0.987063	0.966947	0.987233	0.987411	0.908559	0.818182	0.767042	0.756933
	241	1.1764	1.1719	1.1821	1.3129	1.3051	1.2555	1.2812	1.3011	1.2087	1.0424	0.9805	0.938		241	0.975942	0.974715	0.977831	0.998707	0.987366	0.967332	0.985387	0.986728	0.907432	0.814121	0.766495	0.756208
	241.5	1.1762	1.1728	1.182	1.3131	1.3046	1.2534	1.282	1.301	1.208	1.0434	0.9813	0.9377		241.5	0.975776	0.975464	0.977748	0.998859	0.986987	0.965714	0.986002	0.986653	0.906907	0.814902	0.76712	0.755966
	242	1.1758	1.1725	1.1812	1.3157	1.3049	1.255	1.2831	1.3011	1.2094	1.0462	0.9794	0.9357		242	0.975444	0.975214	0.977087	1.00084	0.987214	0.966947	0.986848	0.986728	0.907958	0.817088	0.765635	0.754353
	242.5	1.1772	1.1716	1.1838	1.3144	1.3062	1.2545	1.2834	1.3025	1.2099	1.0452	0.9798	0.9351		242.5	0.976605	0.974466	0.979237	0.999848	0.988198	0.966561	0.987079	0.98779	0.908333	0.816307	0.765947	0.75387
	243	1.1758	1.1725	1.1821	1.315	1.3058	1.2543	1.2832	1.3005	1.2097	1.0414	0.9782	0.9346		243	0.975444	0.975214	0.977831	1.0003	0.987895	0.966407	0.986925	0.986273	0.908183	0.81334	0.764697	0.753467
	243.5	1.1767	1.1731	1.1811	1.3142	1.3055	1.2541	1.2834	1.301	1.208	1.039	0.979	0.9349		243.5	0.97619	0.975713	0.977004	0.999696	0.987668	0.966253	0.987079	0.986653	0.906907	0.811465	0.765322	0.753708
	244	1.1752	1.1724	1.1819	1.3126	1.3041	1.2535	1.284	1.3006	1.2101	1.0428	0.9771	0.9323		244	0.974946	0.975131	0.977666	0.998479	0.986609	0.965791	0.98754	0.986349	0.908483	0.814433	0.763837	0.751612
	244.5	1.1764	1.1722	1.1809	1.3129	1.3023	1.2541	1.2818	1.301	1.2094	1.045	0.9762	0.9321		244.5	0.975942	0.974965	0.976838	0.998707	0.985247	0.966253	0.985848	0.986653	0.907958	0.816151	0.763133	0.751451
	245	1.1755	1.1726	1.1823	1.3124	1.3028	1.2538	1.2828	1.3017	1.2097	1.0403	0.9765	0.9312		245	0.975195	0.975297	0.977997	0.998326	0.985626	0.966022	0.986617	0.987183	0.908183	0.81248	0.763368	0.750726
	245.5	1.1773	1.1718	1.1814	1.3122	1.3028	1.2546	1.2813	1.2993	1.2094	1.0395	0.9754	0.9299		245.5	0.976688	0.974632	0.977252	0.998174	0.985626	0.966638	0.985464	0.985363	0.907958	0.811856	0.762508	0.749678
	246	1.1772	1.1713	1.1823	1.3117	1.3032	1.2556	1.2823	1.2985	1.2071	1.0356	0.9762	0.9302		246	0.976605	0.974216	0.977997	0.997794	0.985928	0.967409	0.986233	0.984757	0.906231	0.80881	0.763133	0.749919
	246.5	1.1756	1.1729	1.1825	1.3114	1.3019	1.2549	1.2825	1.299	1.2056	1.0401	0.9753	0.9298		246.5	0.975278	0.975547	0.978162	0.997566	0.984945	0.96687	0.986387	0.985136	0.905105	0.812324	0.76243	0.749597
	247	1.176	1.1707	1.1818	1.3097	1.302	1.2555	1.2828	1.2991	1.2061	1.0397	0.9752	0.9308		247	0.97561	0.973717	0.977583	0.996273	0.98502	0.967332	0.986617	0.985212	0.90548	0.812012	0.762351	0.750403
	247.5	1.1755	1.1722	1.1813	1.3102	1.3015	1.2536	1.2823	1.2992	1.2044	1.0364	0.9736	0.9302		247.5	0.975195	0.974965	0.977169	0.996653	0.984642	0.965868	0.986233	0.985287	0.904204	0.809435	0.761101	0.749919
	248	1.1764	1.1729	1.1813	1.3127	1.3018	1.2556	1.2808	1.3003	1.2024	1.0363	0.9729	0.928		248	0.975942	0.975547	0.977169	0.998555	0.984869	0.967409	0.985079	0.986122	0.902703	0.809356	0.760553	0.748146
	248.5	1.1762	1.172	1.1818	1.3107	1.3015	1.2557	1.2823	1.2999	1.2025	1.0391	0.9715	0.9276		248.5	0.975776	0.974798	0.977583	0.997033	0.984642	0.967486	0.986233	0.985818	0.902778	0.811543	0.759459	0.747823
	249	1.1754	1.1712	1.1813	1.3106	1.3021	1.2544	1.2821	1.2987	1.2038	1.0393	0.9735	0.9276		249	0.975112	0.974133	0.977169	0.996957	0.985096	0.966484	0.986079	0.984908	0.903754	0.811699	0.761023	0.747823
	249.5	1.1754	1.1726	1.1813	1.3102	1.3024	1.2534	1.283	1.3009	1.204	1.0353	0.974	0.9276		249.5	0.975112	0.975297	0.977169	0.996653	0.985323	0.965714	0.986771	0.986577	0.903904	0.808575	0.761413	0.747823
	250	1.1748	1.1724	1.1816	1.3099	1.3013	1.2553	1.284	1.3	1.2046	1.0329	0.973	0.9257		250	0.974614	0.975131	0.977417	0.996425	0.984491	0.967178	0.98754	0.985894	0.904354	0.806701	0.760632	0.746292
	250.5	1.1766	1.1718	1.1806	1.3101	1.3025	1.2536	1.2817	1.3012	1.2033	1.0338	0.9727	0.9248		250.5	0.976108	0.974632	0.97659	0.996577	0.985399	0.965868	0.985771	0.986804	0.903378	0.807404	0.760397	0.745566
	251	1.1756	1.1718	1.1811	1.3109	1.302	1.2545	1.2819	1.2999	1.2038	1.0341	0.9726	0.9242		251	0.975278	0.974632	0.977004	0.997185	0.98502	0.966561	0.985925	0.985818	0.903754	0.807638	0.760319	0.745082
	251.5	1.1745	1.1714	1.1809	1.3105	1.3018	1.2554	1.2829	1.3011	1.2028	1.0357	0.972	0.9251		251.5	0.974365	0.974299	0.976838	0.996881	0.984869	0.967255	0.986694	0.986728	0.903003	0.808888	0.75985	0.745808
	252	1.1748	1.1725	1.1813	1.3119	1.3012	1.2552	1.2819	1.2994	1.2006	1.0307	0.9722	0.9242		252	0.974614	0.975214	0.977169	0.997946	0.984415	0.967101	0.985925	0.985439	0.901351	0.804983	0.760006	0.745082
	252.5	1.1752	1.1725	1.1814	1.3114	1.3005	1.2538	1.2817	1.2986	1.1998	1.0271	0.9724	0.9226		252.5	0.974946	0.975214	0.977252	0.997566	0.983886	0.966022	0.985771	0.984832	0.900751	0.802171	0.760163	0.743792
	253	1.1765	1.1718	1.1806	1.3108	1.3007	1.2529	1.2802	1.2976	1.1996	1.0343	0.972	0.9221		253	0.976025	0.974632	0.97659	0.997109	0.984037	0.965329	0.984618	0.984074	0.900601	0.807794	0.75985	0.743389
	253.5	1.1759	1.1711	1.1809	1.3107	1.3017	1.2526	1.2807	1.2989	1.1998	1.0335	0.9714	0.9214		253.5	0.975527	0.97405	0.976838	0.997033	0.984793	0.965097	0.985002	0.98506	0.900751	0.80717	0.759381	0.742825
	254	1.175	1.1719	1.1818	1.3097	1.301	1.2523	1.2808	1.2988	1.1998	1.034	0.9699	0.9197		254	0.97478	0.974715	0.977583	0.996273	0.984264	0.964866	0.985079	0.984984	0.900751	0.80756	0.758208	0.741454
	254.5	1.1753	1.1723	1.1807	1.3087	1.302	1.2518	1.2803	1.3004	1.1993	1.0279	0.9691	0.9189		254.5	0.975029	0.975048	0.976673	0.995512	0.98502	0.964481	0.984695	0.986197	0.900375	0.802796	0.757583	0.740809
	255	1.1751	1.171	1.1804	1.3093	1.3019	1.2512	1.2793	1.2991	1.1996	1.028	0.9685	0.9186		255	0.974863	0.973967	0.976425	0.995968	0.984945	0.964019	0.983926	0.985212	0.900601	0.802874	0.757114	0.740568
	255.5	1.176	1.1719	1.1804	1.309	1.3016	1.2509	1.2804	1.2986	1.2001	1.0326	0.9653	0.9184		255.5	0.97561	0.974715	0.976425	0.99574	0.984718	0.963788	0.984772	0.984832	0.900976	0.806467	0.754612	0.740406
	256	1.1744	1.1719	1.1809	1.3095	1.3022	1.2513	1.281	1.2991	1.2011	1.0306	0.9644	0.9175		256	0.974282	0.974715	0.976838	0.99612	0.985172	0.964096	0.985233	0.985212	0.901727	0.804905	0.753909	0.739681
	256.5	1.1743	1.1719	1.1806	1.3103	1.3025	1.2509	1.2807	1.3004	1.2018	1.0273	0.9653	0.918		256.5	0.974199	0.974715	0.97659	0.996729	0.985399	0.963788	0.985002	0.986197	0.902252	0.802327	0.754612	0.740084
	257	1.1747	1.1718	1.1802	1.3101	1.3027	1.2517	1.2809	1.2992	1.2004	1.0256	0.9645	0.9178		257	0.974531	0.974632	0.976259	0.996577	0.98555	0.964404	0.985156	0.985287	0.901201	0.801	0.753987	0.739923
	257.5	1.1754	1.1716	1.1801	1.3082	1.3012	1.2515	1.2797	1.3001	1.2006	1.0287	0.9618	0.9165		257.5	0.975112	0.974466	0.976177	0.995132	0.984415	0.96425	0.984233	0.98597	0.901351	0.803421	0.751876	0.738875
	258	1.1756	1.1724	1.1815	1.3088	1.3008	1.2517	1.2804	1.2992	1.2018	1.031	0.9625	0.9165		258	0.975278	0.975131	0.977335	0.995588	0.984113	0.964404	0.984772	0.985287	0.902252	0.805217	0.752423	0.738875
	258.5	1.1764	1.171	1.179	1.3106	1.2999	1.2535	1.2794	1.2992	1.2011	1.0281	0.9619	0.9169		258.5	0.975942	0.973967	0.975267	0.996957	0.983432	0.965791	0.984002	0.985287	0.901727	0.802952	0.751954	0.739197
	259	1.175	1.1715	1.1796	1.3103	1.301	1.2519	1.279	1.299	1.2002	1.0219	0.9622	0.916		259	0.97478	0.974382	0.975763	0.996729	0.984264	0.964558	0.983695	0.985136	0.901051	0.79811	0.752189	0.738471
	259.5	1.1759	1.1712	1.1804	1.3096	1.3011	1.252	1.2801	1.3006	1.1991	1.0262	0.9614	0.9152		259.5	0.975527	0.974133	0.976425	0.996197	0.98434	0.964635	0.984541	0.986349	0.900225	0.801468	0.751563	0.737827
	260	1.175	1.1709	1.1806	1.3092	1.3001	1.2526	1.2783	1.2994	1.1976	1.0291	0.9596	0.9138		260	0.97478	0.973883	0.97659	0.995892	0.983583	0.965097	0.983156	0.985439	0.899099	0.803733	0.750156	0.736698
	260.5	1.1748	1.1712	1.1806	1.3094	1.2993	1.2516	1.2787	1.2999	1.2003	1.0258	0.959	0.9143		260.5	0.974614	0.974133	0.97659	0.996044	0.982978	0.964327	0.983464	0.985818	0.901126	0.801156	0.749687	0.737101
	261	1.1742	1.172	1.1796	1.3084	1.2992	1.2513	1.2803	1.2987	1.2005	1.0244	0.9589	0.9133		261	0.974116	0.974798	0.975763	0.995284	0.982902	0.964096	0.984695	0.984908	0.901276	0.800062	0.749609	0.736295
	261.5	1.1757	1.171	1.1806	1.3094	1.2995	1.2528	1.2796	1.2988	1.2004	1.0223	0.9584	0.9125		261.5	0.975361	0.973967	0.97659	0.996044	0.983129	0.965252	0.984156	0.984984	0.901201	0.798422	0.749218	0.73565
	262	1.1744	1.1728	1.1805	1.3091	1.2994	1.2526	1.2795	1.2992	1.1996	1.0253	0.9563	0.9118		262	0.974282	0.975464	0.976508	0.995816	0.983053	0.965097	0.984079	0.985287	0.900601	0.800765	0.747577	0.735085
	262.5	1.1741	1.1707	1.1791	1.309	1.2987	1.2515	1.2787	1.2987	1.1994	1.0288	0.9549	0.911		262.5	0.974034	0.973717	0.975349	0.99574	0.982524	0.96425	0.983464	0.984908	0.90045	0.803499	0.746482	0.734441
	263	1.1743	1.1718	1.1789	1.3108	1.2981	1.2529	1.2792	1.3005	1.1996	1.0267	0.955	0.9126		263	0.974199	0.974632	0.975184	0.997109	0.98207	0.965329	0.983849	0.986273	0.900601	0.801859	0.74656	0.73573
	263.5	1.1744	1.1715	1.1797	1.3106	1.2996	1.2528	1.2785	1.2985	1.1981	1.0235	0.9547	0.9102		263.5	0.974282	0.974382	0.975846	0.996957	0.983205	0.965252	0.98331	0.984757	0.899474	0.79936	0.746326	0.733796
	264	1.1762	1.1707	1.1797	1.3112	1.2975	1.2525	1.2794	1.2987	1.1982	1.025	0.9545	0.9117		264	0.975776	0.973717	0.975846	0.997414	0.981616	0.96502	0.984002	0.984908	0.89955	0.800531	0.746169	0.735005
	264.5	1.1739	1.1714	1.1799	1.3107	1.2964	1.252	1.2788	1.2992	1.1983	1.0259	0.9538	0.9101		264.5	0.973868	0.974299	0.976011	0.997033	0.980784	0.964635	0.983541	0.985287	0.899625	0.801234	0.745622	0.733715
	265	1.1744	1.172	1.1797	1.312	1.2991	1.2519	1.2794	1.2988	1.1988	1.0269	0.9536	0.9112		265	0.974282	0.974798	0.975846	0.998022	0.982826	0.964558	0.984002	0.984984	0.9	0.802015	0.745466	0.734602
	265.5	1.1748	1.1707	1.1792	1.3117	1.2974	1.2516	1.2787	1.2983	1.1989	1.0202	0.9546	0.9094		265.5	0.974614	0.973717	0.975432	0.997794	0.98154	0.964327	0.983464	0.984605	0.900075	0.796782	0.746248	0.733151
	266	1.1751	1.1702	1.1794	1.3113	1.2977	1.2528	1.2784	1.3	1.1989	1.0226	0.9536	0.9089		266	0.974863	0.973301	0.975598	0.99749	0.981767	0.965252	0.983233	0.985894	0.900075	0.798657	0.745466	0.732747
	266.5	1.1744	1.1706	1.1788	1.311	1.2967	1.2538	1.2806	1.2997	1.2015	1.0259	0.9515	0.9078		266.5	0.974282	0.973634	0.975101	0.997262	0.981011	0.966022	0.984925	0.985667	0.902027	0.801234	0.743824	0.731861
	267	1.1755	1.1707	1.1798	1.31	1.2961	1.2524	1.2798	1.2985	1.1996	1.0262	0.9498	0.9066		267	0.975195	0.973717	0.975929	0.996501	0.980557	0.964943	0.98431	0.984757	0.900601	0.801468	0.742495	0.730893
	267.5	1.1749	1.1704	1.1789	1.3104	1.2957	1.2531	1.2804	1.2991	1.1993	1.0268	0.9491	0.9062		267.5	0.974697	0.973468	0.975184	0.996805	0.980254	0.965483	0.984772	0.985212	0.900375	0.801937	0.741948	0.730571
	268	1.174	1.1709	1.1799	1.3099	1.2971	1.2519	1.2799	1.2988	1.2002	1.0241	0.9491	0.9053		268	0.973951	0.973883	0.976011	0.996425	0.981313	0.964558	0.984387	0.984984	0.901051	0.799828	0.741948	0.729845
	268.5	1.1743	1.1712	1.18	1.3104	1.2972	1.2514	1.2797	1.2999	1.1983	1.0223	0.949	0.9054		268.5	0.974199	0.974133	0.976094	0.996805	0.981389	0.964173	0.984233	0.985818	0.899625	0.798422	0.74187	0.729926
	269	1.175	1.1715	1.1804	1.3077	1.2964	1.2508	1.2781	1.2983	1.1974	1.0255	0.9471	0.9032		269	0.97478	0.974382	0.976425	0.994751	0.980784	0.963711	0.983003	0.984605	0.898949	0.800922	0.740385	0.728152
	269.5	1.1746	1.1716	1.1804	1.3086	1.2974	1.2514	1.2796	1.2987	1.1984	1.0251	0.9473	0.9038		269.5	0.974448	0.974466	0.976425	0.995436	0.98154	0.964173	0.984156	0.984908	0.8997	0.800609	0.740541	0.728636
	270	1.175	1.1712	1.1806	1.3073	1.2953	1.2523	1.2794	1.2986	1.1979	1.0223	0.9471	0.9033		270	0.97478	0.974133	0.97659	0.994447	0.979952	0.964866	0.984002	0.984832	0.899324	0.798422	0.740385	0.728233
	270.5	1.1746	1.17	1.1796	1.308	1.296	1.2525	1.28	1.2988	1.1976	1.0181	0.9468	0.9018		270.5	0.974448	0.973135	0.975763	0.994979	0.980481	0.96502	0.984464	0.984984	0.899099	0.795142	0.74015	0.727024
	271	1.1749	1.1706	1.1795	1.3077	1.2962	1.2515	1.2799	1.2982	1.198	1.0185	0.9458	0.9005		271	0.974697	0.973634	0.97568	0.994751	0.980632	0.96425	0.984387	0.984529	0.899399	0.795455	0.739368	0.725975
	271.5	1.1729	1.1711	1.1798	1.3066	1.2968	1.2506	1.2789	1.2992	1.1975	1.0214	0.9451	0.9019		271.5	0.973038	0.97405	0.975929	0.993915	0.981086	0.963557	0.983618	0.985287	0.899024	0.797719	0.738821	0.727104
	272	1.1749	1.1718	1.179	1.3061	1.296	1.2509	1.2785	1.2972	1.198	1.0226	0.9435	0.9		272	0.974697	0.974632	0.975267	0.993534	0.980481	0.963788	0.98331	0.983771	0.899399	0.798657	0.73757	0.725572
	272.5	1.1747	1.1704	1.1797	1.3064	1.297	1.2516	1.2785	1.2986	1.1977	1.016	0.9443	0.9008		272.5	0.974531	0.973468	0.975846	0.993762	0.981238	0.964327	0.98331	0.984832	0.899174	0.793502	0.738196	0.726217
	273	1.1747	1.1714	1.1792	1.3055	1.2964	1.2507	1.279	1.298	1.1983	1.0221	0.9425	0.9002		273	0.974531	0.974299	0.975432	0.993078	0.980784	0.963634	0.983695	0.984377	0.899625	0.798266	0.736789	0.725734
	273.5	1.1746	1.1713	1.1784	1.307	1.2982	1.2509	1.2781	1.2989	1.1983	1.0233	0.9432	0.8998		273.5	0.974448	0.974216	0.97477	0.994219	0.982146	0.963788	0.983003	0.98506	0.899625	0.799203	0.737336	0.725411
	274	1.174	1.1718	1.1797	1.3053	1.298	1.2505	1.2808	1.2978	1.1971	1.023	0.9435	0.9002		274	0.973951	0.974632	0.975846	0.992926	0.981994	0.963479	0.985079	0.984226	0.898724	0.798969	0.73757	0.725734
	274.5	1.1736	1.1707	1.1795	1.3069	1.2975	1.2523	1.2789	1.299	1.1972	1.0183	0.9442	0.9001		274.5	0.973619	0.973717	0.97568	0.994143	0.981616	0.964866	0.983618	0.985136	0.898799	0.795298	0.738118	0.725653
	275	1.1749	1.1715	1.1801	1.3056	1.2973	1.2516	1.2784	1.2978	1.1959	1.0166	0.9427	0.8984		275	0.974697	0.974382	0.976177	0.993154	0.981465	0.964327	0.983233	0.984226	0.897823	0.793971	0.736945	0.724282
	275.5	1.1748	1.1709	1.1785	1.3068	1.2964	1.2524	1.2796	1.2959	1.1951	1.0177	0.9426	0.8967		275.5	0.974614	0.973883	0.974853	0.994067	0.980784	0.964943	0.984156	0.982785	0.897222	0.79483	0.736867	0.722912
	276	1.174	1.171	1.1782	1.3054	1.2981	1.2533	1.2796	1.2965	1.1963	1.0206	0.9413	0.8972		276	0.973951	0.973967	0.974605	0.993002	0.98207	0.965637	0.984156	0.98324	0.898123	0.797095	0.735851	0.723315
	276.5	1.174	1.1721	1.1793	1.307	1.296	1.2533	1.2791	1.2969	1.195	1.0186	0.9411	0.8966		276.5	0.973951	0.974881	0.975515	0.994219	0.980481	0.965637	0.983772	0.983543	0.897147	0.795533	0.735694	0.722831
	277	1.1737	1.1716	1.1787	1.3072	1.2946	1.2526	1.2787	1.296	1.1944	1.0159	0.9407	0.8949		277	0.973702	0.974466	0.975019	0.994371	0.979422	0.965097	0.983464	0.982861	0.896697	0.793424	0.735381	0.721461
	277.5	1.1744	1.1707	1.1789	1.3056	1.2951	1.2525	1.2789	1.2965	1.1942	1.017	0.9414	0.8957		277.5	0.974282	0.973717	0.975184	0.993154	0.9798	0.96502	0.983618	0.98324	0.896547	0.794283	0.735929	0.722106
	278	1.1742	1.1706	1.18	1.3057	1.2947	1.2518	1.2777	1.2967	1.1933	1.0199	0.9404	0.8938		278	0.974116	0.973634	0.976094	0.99323	0.979498	0.964481	0.982695	0.983391	0.895871	0.796548	0.735147	0.720574
	278.5	1.1749	1.1704	1.1798	1.3058	1.2943	1.253	1.2799	1.297	1.1946	1.0214	0.9401	0.894		278.5	0.974697	0.973468	0.975929	0.993306	0.979195	0.965406	0.984387	0.983619	0.896847	0.797719	0.734912	0.720735
	279	1.1751	1.1714	1.179	1.3046	1.293	1.253	1.2792	1.2964	1.1948	1.0174	0.9383	0.8929		279	0.974863	0.974299	0.975267	0.992393	0.978212	0.965406	0.983849	0.983164	0.896997	0.794595	0.733505	0.719848
	279.5	1.1742	1.1714	1.179	1.3057	1.2929	1.2528	1.2811	1.2972	1.1933	1.0142	0.9391	0.8934		279.5	0.974116	0.974299	0.975267	0.99323	0.978136	0.965252	0.98531	0.983771	0.895871	0.792096	0.734131	0.720252
	280	1.1746	1.1708	1.1794	1.3059	1.2925	1.2528	1.279	1.2971	1.1948	1.0129	0.9393	0.8937		280	0.974448	0.9738	0.975598	0.993382	0.977833	0.965252	0.983695	0.983695	0.896997	0.791081	0.734287	0.720493
	280.5	1.1735	1.1703	1.1789	1.3051	1.2901	1.2505	1.2801	1.2968	1.1954	1.0211	0.9386	0.8932		280.5	0.973536	0.973384	0.975184	0.992773	0.976018	0.963479	0.984541	0.983467	0.897447	0.797485	0.73374	0.72009
	281	1.1755	1.1702	1.1786	1.3061	1.2908	1.2509	1.2808	1.2964	1.1943	1.0168	0.9385	0.8935		281	0.975195	0.973301	0.974936	0.993534	0.976547	0.963788	0.985079	0.983164	0.896622	0.794127	0.733662	0.720332
	281.5	1.1744	1.1703	1.1788	1.3064	1.2908	1.2513	1.2808	1.2965	1.1942	1.0122	0.9369	0.8923		281.5	0.974282	0.973384	0.975101	0.993762	0.976547	0.964096	0.985079	0.98324	0.896547	0.790534	0.732411	0.719365
	282	1.1738	1.1719	1.1782	1.3046	1.2914	1.2497	1.2798	1.2979	1.1937	1.0123	0.9378	0.8903		282	0.973785	0.974715	0.974605	0.992393	0.977001	0.962863	0.98431	0.984302	0.896171	0.790612	0.733114	0.717752
	282.5	1.1746	1.1709	1.1795	1.3051	1.2895	1.2512	1.2793	1.2973	1.1949	1.0175	0.9363	0.8905		282.5	0.974448	0.973883	0.97568	0.992773	0.975564	0.964019	0.983926	0.983846	0.897072	0.794674	0.731942	0.717914
	283	1.1731	1.1723	1.1782	1.3046	1.2903	1.2501	1.2786	1.2969	1.1957	1.0131	0.9346	0.8902		283	0.973204	0.975048	0.974605	0.992393	0.976169	0.963171	0.983387	0.983543	0.897673	0.791237	0.730613	0.717672
	283.5	1.1733	1.1705	1.1776	1.3049	1.2921	1.2507	1.2798	1.2979	1.1952	1.008	0.9341	0.8896		283.5	0.97337	0.973551	0.974109	0.992621	0.977531	0.963634	0.98431	0.984302	0.897297	0.787254	0.730222	0.717188
	284	1.1744	1.1694	1.1791	1.3051	1.2908	1.2512	1.2802	1.2962	1.1959	1.0074	0.9329	0.8889		284	0.974282	0.972636	0.975349	0.992773	0.976547	0.964019	0.984618	0.983012	0.897823	0.786785	0.729284	0.716624
	284.5	1.1738	1.1713	1.1793	1.3062	1.2922	1.2508	1.2796	1.297	1.195	1.0093	0.9328	0.8881		284.5	0.973785	0.974216	0.975515	0.99361	0.977606	0.963711	0.984156	0.983619	0.897147	0.788269	0.729206	0.715979
	285	1.1739	1.172	1.1794	1.3063	1.2915	1.2503	1.2802	1.2975	1.1961	1.0094	0.9314	0.887		285	0.973868	0.974798	0.975598	0.993686	0.977077	0.963325	0.984618	0.983998	0.897973	0.788347	0.728111	0.715092
	285.5	1.174	1.1719	1.1787	1.3057	1.292	1.2504	1.2805	1.2967	1.1966	1.0046	0.9311	0.8872		285.5	0.973951	0.974715	0.975019	0.99323	0.977455	0.963402	0.984848	0.983391	0.898348	0.784599	0.727877	0.715253
	286	1.1745	1.1705	1.1785	1.3062	1.2903	1.2498	1.2802	1.2973	1.1951	1.0046	0.9294	0.8849		286	0.974365	0.973551	0.974853	0.99361	0.976169	0.96294	0.984618	0.983846	0.897222	0.784599	0.726548	0.713399
	286.5	1.1739	1.1719	1.1779	1.307	1.2916	1.2504	1.2788	1.2962	1.1934	1.0066	0.9284	0.8832		286.5	0.973868	0.974715	0.974357	0.994219	0.977152	0.963402	0.983541	0.983012	0.895946	0.786161	0.725766	0.712028
	287	1.1731	1.1709	1.1781	1.3075	1.2923	1.2499	1.2796	1.2965	1.1926	1.0075	0.929	0.8845		287	0.973204	0.973883	0.974522	0.994599	0.977682	0.963017	0.984156	0.98324	0.895345	0.786863	0.726235	0.713076
	287.5	1.1747	1.1703	1.179	1.3067	1.2915	1.249	1.2813	1.2973	1.191	1.0067	0.9267	0.8838		287.5	0.974531	0.973384	0.975267	0.993991	0.977077	0.962324	0.985464	0.983846	0.894144	0.786239	0.724437	0.712512
	288	1.173	1.1702	1.1789	1.3063	1.2923	1.251	1.2804	1.2964	1.1931	1.0071	0.9259	0.8812		288	0.973121	0.973301	0.975184	0.993686	0.977682	0.963865	0.984772	0.983164	0.895721	0.786551	0.723812	0.710416
	288.5	1.174	1.1698	1.1787	1.3073	1.2919	1.2496	1.28	1.2967	1.1921	1.0035	0.9263	0.8804		288.5	0.973951	0.972968	0.975019	0.994447	0.977379	0.962786	0.984464	0.983391	0.89497	0.783739	0.724124	0.709771
	289	1.1736	1.1704	1.1781	1.3079	1.2934	1.2507	1.2812	1.2972	1.1911	1.0034	0.9254	0.8807		289	0.973619	0.973468	0.974522	0.994903	0.978514	0.963634	0.985387	0.983771	0.894219	0.783661	0.723421	0.710013
	289.5	1.1738	1.1713	1.1789	1.3072	1.2915	1.2487	1.2792	1.2975	1.19	1.005	0.9239	0.8794		289.5	0.973785	0.974216	0.975184	0.994371	0.977077	0.962093	0.983849	0.983998	0.893393	0.784911	0.722248	0.708965
	290	1.1729	1.1714	1.1783	1.3073	1.2912	1.2509	1.2802	1.2977	1.1893	1.0049	0.9244	0.8802		290	0.973038	0.974299	0.974688	0.994447	0.97685	0.963788	0.984618	0.98415	0.892868	0.784833	0.722639	0.70961
	290.5	1.1742	1.1703	1.1785	1.3082	1.2925	1.251	1.2806	1.2949	1.1887	1.001	0.9234	0.8796		290.5	0.974116	0.973384	0.974853	0.995132	0.977833	0.963865	0.984925	0.982026	0.892417	0.781787	0.721857	0.709126
	291	1.1729	1.1699	1.1778	1.3072	1.2921	1.2506	1.2804	1.2967	1.1885	0.9982	0.9234	0.8799		291	0.973038	0.973052	0.974274	0.994371	0.977531	0.963557	0.984772	0.983391	0.892267	0.7796	0.721857	0.709368
	291.5	1.1739	1.1701	1.1779	1.3057	1.2909	1.2504	1.2803	1.2964	1.1882	1.0041	0.9225	0.8793		291.5	0.973868	0.973218	0.974357	0.99323	0.976623	0.963402	0.984695	0.983164	0.892042	0.784208	0.721154	0.708884
	292	1.1741	1.17	1.1783	1.306	1.2909	1.2498	1.2829	1.2978	1.1887	1.0049	0.9214	0.88		292	0.974034	0.973135	0.974688	0.993458	0.976623	0.96294	0.986694	0.984226	0.892417	0.784833	0.720294	0.709449
	292.5	1.1734	1.1707	1.1783	1.3063	1.2912	1.2487	1.2803	1.2962	1.1885	1.0023	0.9218	0.8788		292.5	0.973453	0.973717	0.974688	0.993686	0.97685	0.962093	0.984695	0.983012	0.892267	0.782802	0.720607	0.708481
	293	1.1741	1.1711	1.1781	1.306	1.291	1.2497	1.2821	1.2947	1.187	0.9979	0.9225	0.8791		293	0.974034	0.97405	0.974522	0.993458	0.976698	0.962863	0.986079	0.981875	0.891141	0.779366	0.721154	0.708723
	293.5	1.1723	1.1709	1.177	1.3059	1.2902	1.2498	1.2813	1.2944	1.1886	1.0019	0.9214	0.8767		293.5	0.97254	0.973883	0.973612	0.993382	0.976093	0.96294	0.985464	0.981647	0.892342	0.78249	0.720294	0.706788
	294	1.1723	1.1701	1.1777	1.3054	1.2915	1.2491	1.2804	1.2957	1.1872	1.0033	0.9214	0.8764		294	0.97254	0.973218	0.974191	0.993002	0.977077	0.962401	0.984772	0.982633	0.891291	0.783583	0.720294	0.706546
	294.5	1.1724	1.1701	1.1786	1.306	1.2907	1.2487	1.2802	1.2951	1.1884	1.0009	0.9194	0.8763		294.5	0.972623	0.973218	0.974936	0.993458	0.976471	0.962093	0.984618	0.982178	0.892192	0.781709	0.71873	0.706466
	295	1.1732	1.1698	1.1775	1.3046	1.2923	1.2502	1.2814	1.2946	1.1872	0.9976	0.9189	0.875		295	0.973287	0.972968	0.974026	0.992393	0.977682	0.963248	0.985541	0.981799	0.891291	0.779132	0.71834	0.705418
	295.5	1.1736	1.1698	1.178	1.3053	1.293	1.2492	1.2825	1.2967	1.1861	0.9968	0.9197	0.8754		295.5	0.973619	0.972968	0.97444	0.992926	0.978212	0.962478	0.986387	0.983391	0.890465	0.778507	0.718965	0.70574
	296	1.1728	1.1704	1.178	1.3042	1.2925	1.2488	1.2806	1.2969	1.1861	1	0.9178	0.8741		296	0.972955	0.973468	0.97444	0.992089	0.977833	0.96217	0.984925	0.983543	0.890465	0.781006	0.71748	0.704692
	296.5	1.172	1.1716	1.1797	1.3038	1.2927	1.2495	1.2808	1.2954	1.186	0.9982	0.9181	0.8737		296.5	0.972291	0.974466	0.975846	0.991785	0.977985	0.962709	0.985079	0.982406	0.89039	0.7796	0.717714	0.70437
	297	1.1733	1.1706	1.1779	1.3036	1.2922	1.2478	1.2814	1.2944	1.185	0.9949	0.9167	0.8726		297	0.97337	0.973634	0.974357	0.991632	0.977606	0.961399	0.985541	0.981647	0.88964	0.777023	0.71662	0.703483
	297.5	1.1731	1.1699	1.1789	1.3037	1.2942	1.2478	1.2802	1.2958	1.1843	0.9885	0.9167	0.8717		297.5	0.973204	0.973052	0.975184	0.991708	0.979119	0.961399	0.984618	0.982709	0.889114	0.772024	0.71662	0.702757
	298	1.1721	1.1708	1.1776	1.3028	1.2939	1.2488	1.2789	1.2955	1.183	0.9939	0.9163	0.8711		298	0.972374	0.9738	0.974109	0.991024	0.978892	0.96217	0.983618	0.982481	0.888138	0.776242	0.716307	0.702273
	298.5	1.1728	1.1709	1.1776	1.3019	1.2945	1.2485	1.2796	1.2945	1.184	0.9957	0.9163	0.8725		298.5	0.972955	0.973883	0.974109	0.990339	0.979346	0.961939	0.984156	0.981723	0.888889	0.777648	0.716307	0.703402
	299	1.1727	1.171	1.1772	1.3027	1.2948	1.2485	1.2798	1.2978	1.1839	0.9939	0.9144	0.8708		299	0.972872	0.973967	0.973778	0.990948	0.979573	0.961939	0.98431	0.984226	0.888814	0.776242	0.714822	0.702032
	299.5	1.1722	1.1716	1.178	1.3027	1.2934	1.2473	1.2807	1.2947	1.1835	0.9906	0.9144	0.8707		299.5	0.972457	0.974466	0.97444	0.990948	0.978514	0.961014	0.985002	0.981875	0.888514	0.773664	0.714822	0.701951
	300	1.1721	1.1693	1.1776	1.3017	1.294	1.247	1.2796	1.296	1.1816	0.9896	0.9137	0.8697		300	0.972374	0.972553	0.974109	0.990187	0.978968	0.960783	0.984156	0.982861	0.887087	0.772883	0.714275	0.701145
	300.5	1.1721	1.1708	1.1775	1.3021	1.2948	1.2462	1.2795	1.2966	1.1837	0.9927	0.9133	0.87		300.5	0.972374	0.9738	0.974026	0.990491	0.979573	0.960166	0.984079	0.983316	0.888664	0.775305	0.713962	0.701387
	301	1.1723	1.1698	1.1777	1.3006	1.2952	1.2473	1.2789	1.2943	1.1829	0.9938	0.911	0.8689		301	0.97254	0.972968	0.974191	0.98935	0.979876	0.961014	0.983618	0.981571	0.888063	0.776164	0.712164	0.7005
	301.5	1.1732	1.1709	1.1774	1.3017	1.294	1.2461	1.2796	1.2949	1.1834	0.9896	0.9114	0.8684		301.5	0.973287	0.973883	0.973943	0.990187	0.978968	0.960089	0.984156	0.982026	0.888438	0.772883	0.712477	0.700097
	302	1.1731	1.1707	1.1793	1.2998	1.2928	1.2453	1.2787	1.294	1.1831	0.9903	0.911	0.8674		302	0.973204	0.973717	0.975515	0.988742	0.97806	0.959473	0.983464	0.981344	0.888213	0.77343	0.712164	0.699291
	302.5	1.1733	1.1715	1.1779	1.3002	1.2932	1.2458	1.2801	1.2936	1.1824	0.9908	0.911	0.8673		302.5	0.97337	0.974382	0.974357	0.989046	0.978363	0.959858	0.984541	0.98104	0.887688	0.773821	0.712164	0.69921
	303	1.1719	1.1705	1.1772	1.2998	1.2938	1.2489	1.2783	1.294	1.1826	0.9898	0.9097	0.8668		303	0.972208	0.973551	0.973778	0.988742	0.978817	0.962247	0.983156	0.981344	0.887838	0.77304	0.711148	0.698807
	303.5	1.1732	1.1697	1.1781	1.3001	1.2928	1.2468	1.2777	1.2936	1.1836	0.9932	0.9074	0.8654		303.5	0.973287	0.972885	0.974522	0.98897	0.97806	0.960629	0.982695	0.98104	0.888589	0.775695	0.70935	0.697678
	304	1.1728	1.1702	1.1774	1.3001	1.2939	1.2474	1.2786	1.2924	1.184	0.9888	0.9077	0.8652		304	0.972955	0.973301	0.973943	0.98897	0.978892	0.961091	0.983387	0.98013	0.888889	0.772259	0.709584	0.697517
	304.5	1.1724	1.1696	1.1766	1.2998	1.292	1.2483	1.2785	1.293	1.182	0.9892	0.907	0.8643		304.5	0.972623	0.972802	0.973282	0.988742	0.977455	0.961784	0.98331	0.980585	0.887387	0.772571	0.709037	0.696791
	305	1.173	1.1711	1.1776	1.2999	1.2922	1.2486	1.2778	1.2936	1.1812	0.9949	0.9069	0.8624		305	0.973121	0.97405	0.974109	0.988818	0.977606	0.962016	0.982772	0.98104	0.886787	0.777023	0.708959	0.69526
	305.5	1.1717	1.1705	1.177	1.3011	1.2915	1.2473	1.2796	1.2923	1.1827	0.9934	0.9049	0.8625		305.5	0.972042	0.973551	0.973612	0.989731	0.977077	0.961014	0.984156	0.980055	0.887913	0.775851	0.707395	0.69534
	306	1.1727	1.1704	1.1778	1.2995	1.291	1.249	1.2779	1.2938	1.181	0.9892	0.9056	0.8632		306	0.972872	0.973468	0.974274	0.988514	0.976698	0.962324	0.982849	0.981192	0.886637	0.772571	0.707942	0.695905
	306.5	1.1722	1.1696	1.1762	1.3006	1.2907	1.2476	1.2789	1.292	1.1792	0.9852	0.9046	0.8608		306.5	0.972457	0.972802	0.972951	0.98935	0.976471	0.961245	0.983618	0.979827	0.885285	0.769447	0.707161	0.69397
	307	1.1716	1.1701	1.1784	1.3016	1.2918	1.2478	1.2776	1.2915	1.1803	0.9859	0.9053	0.8597		307	0.97196	0.973218	0.97477	0.990111	0.977304	0.961399	0.982618	0.979448	0.886111	0.769994	0.707708	0.693083
	307.5	1.1732	1.1702	1.177	1.3018	1.2931	1.2468	1.2767	1.2917	1.1802	0.9898	0.9043	0.8593		307.5	0.973287	0.973301	0.973612	0.990263	0.978287	0.960629	0.981926	0.9796	0.886036	0.77304	0.706926	0.69276
	308	1.172	1.1707	1.1775	1.3005	1.2935	1.2463	1.2792	1.2933	1.181	0.9875	0.9041	0.8599		308	0.972291	0.973717	0.974026	0.989274	0.97859	0.960243	0.983849	0.980813	0.886637	0.771243	0.70677	0.693244
	308.5	1.172	1.1713	1.1763	1.3007	1.2929	1.2479	1.2776	1.2919	1.1809	0.9844	0.9036	0.8577		308.5	0.972291	0.974216	0.973033	0.989426	0.978136	0.961476	0.982618	0.979751	0.886562	0.768822	0.706379	0.69147
	309	1.1718	1.1688	1.1769	1.3021	1.2919	1.2471	1.2789	1.2932	1.1805	0.9842	0.9025	0.8584		309	0.972125	0.972137	0.97353	0.990491	0.977379	0.96086	0.983618	0.980737	0.886261	0.768666	0.705519	0.692035
	309.5	1.1715	1.1713	1.1774	1.3	1.293	1.2469	1.2781	1.2916	1.1799	0.9897	0.9019	0.8572		309.5	0.971877	0.974216	0.973943	0.988894	0.978212	0.960706	0.983003	0.979524	0.885811	0.772962	0.70505	0.691067
	310	1.1725	1.1709	1.1772	1.2998	1.2918	1.2469	1.278	1.2926	1.1806	0.9896	0.901	0.8565		310	0.972706	0.973883	0.973778	0.988742	0.977304	0.960706	0.982926	0.980282	0.886336	0.772883	0.704346	0.690503
	310.5	1.1715	1.1692	1.1771	1.3003	1.2933	1.2462	1.2782	1.2926	1.1791	0.986	0.9002	0.8561		310.5	0.971877	0.972469	0.973695	0.989122	0.978438	0.960166	0.98308	0.980282	0.88521	0.770072	0.703721	0.690181
	311	1.1723	1.1706	1.1778	1.2998	1.2905	1.2452	1.2787	1.291	1.1778	0.9804	0.9001	0.8562		311	0.97254	0.973634	0.974274	0.988742	0.97632	0.959396	0.983464	0.979069	0.884234	0.765698	0.703643	0.690261
	311.5	1.1717	1.1705	1.1776	1.3018	1.293	1.2458	1.2785	1.2917	1.1782	0.9835	0.8995	0.8561		311.5	0.972042	0.973551	0.974109	0.990263	0.978212	0.959858	0.98331	0.9796	0.884535	0.768119	0.703174	0.690181
	312	1.1714	1.1705	1.1774	1.3002	1.2914	1.2448	1.2769	1.2913	1.1784	0.9894	0.8984	0.8535		312	0.971794	0.973551	0.973943	0.989046	0.977001	0.959088	0.98208	0.979296	0.884685	0.772727	0.702314	0.688084
	312.5	1.1718	1.172	1.1774	1.3016	1.2918	1.2452	1.278	1.2926	1.1781	0.9864	0.8966	0.8545		312.5	0.972125	0.974798	0.973943	0.990111	0.977304	0.959396	0.982926	0.980282	0.884459	0.770384	0.700907	0.688891
	313	1.1713	1.1697	1.1776	1.3026	1.2931	1.2456	1.2768	1.2919	1.1782	0.9833	0.8966	0.8534		313	0.971711	0.972885	0.974109	0.990872	0.978287	0.959704	0.982003	0.979751	0.884535	0.767963	0.700907	0.688004
	313.5	1.1729	1.1705	1.1771	1.3027	1.2905	1.245	1.2768	1.2908	1.1764	0.9865	0.896	0.8522		313.5	0.973038	0.973551	0.973695	0.990948	0.97632	0.959242	0.982003	0.978917	0.883183	0.770462	0.700438	0.687036
	314	1.1726	1.1701	1.1766	1.3024	1.2904	1.2451	1.2761	1.2906	1.1787	0.9869	0.8957	0.853		314	0.972789	0.973218	0.973282	0.99072	0.976245	0.959319	0.981464	0.978765	0.88491	0.770775	0.700203	0.687681
	314.5	1.1714	1.1693	1.1772	1.3017	1.2904	1.2444	1.2765	1.2917	1.1785	0.9909	0.8944	0.8524		314.5	0.971794	0.972553	0.973778	0.990187	0.976245	0.95878	0.981772	0.9796	0.88476	0.773899	0.699187	0.687198
	315	1.1717	1.1707	1.1783	1.3021	1.2899	1.2436	1.278	1.291	1.1781	0.9836	0.8949	0.8524		315	0.972042	0.973717	0.974688	0.990491	0.975866	0.958163	0.982926	0.979069	0.884459	0.768197	0.699578	0.687198
	315.5	1.1719	1.1706	1.1779	1.3014	1.2908	1.2435	1.2772	1.2917	1.1772	0.9812	0.8952	0.8515		315.5	0.972208	0.973634	0.974357	0.989959	0.976547	0.958086	0.98231	0.9796	0.883784	0.766323	0.699812	0.686472
	316	1.1711	1.1697	1.1775	1.3032	1.2899	1.2442	1.276	1.2914	1.178	0.9853	0.8931	0.852		316	0.971545	0.972885	0.974026	0.991328	0.975866	0.958625	0.981387	0.979372	0.884384	0.769525	0.698171	0.686875
	316.5	1.1728	1.1694	1.1776	1.3006	1.2893	1.2436	1.2767	1.2911	1.1777	0.9837	0.8926	0.8501		316.5	0.972955	0.972636	0.974109	0.98935	0.975412	0.958163	0.981926	0.979145	0.884159	0.768276	0.69778	0.685343
	317	1.1709	1.1702	1.177	1.3016	1.2906	1.2446	1.2769	1.291	1.1771	0.9858	0.8919	0.8498		317	0.971379	0.973301	0.973612	0.990111	0.976396	0.958934	0.98208	0.979069	0.883709	0.769916	0.697233	0.685102
	317.5	1.1713	1.1704	1.176	1.3011	1.2901	1.2447	1.2754	1.2913	1.1771	0.98	0.893	0.8495		317.5	0.971711	0.973468	0.972785	0.989731	0.976018	0.959011	0.980926	0.979296	0.883709	0.765386	0.698093	0.68486
	318	1.1724	1.1698	1.1767	1.3013	1.2886	1.246	1.2751	1.2903	1.1779	0.9794	0.8915	0.8485		318	0.972623	0.972968	0.973364	0.989883	0.974883	0.960012	0.980695	0.978538	0.884309	0.764917	0.69692	0.684054
	318.5	1.1732	1.1696	1.1765	1.3025	1.2893	1.246	1.277	1.2899	1.1777	0.9844	0.8906	0.8477		318.5	0.973287	0.972802	0.973199	0.990796	0.975412	0.960012	0.982157	0.978234	0.884159	0.768822	0.696216	0.683409
	319	1.1724	1.1699	1.1764	1.3017	1.2894	1.2459	1.2773	1.2896	1.1761	0.9844	0.8917	0.8484		319	0.972623	0.973052	0.973116	0.990187	0.975488	0.959935	0.982387	0.978007	0.882958	0.768822	0.697076	0.683973
	319.5	1.1724	1.1697	1.177	1.3016	1.2889	1.2451	1.2752	1.2905	1.1767	0.9791	0.8917	0.8471		319.5	0.972623	0.972885	0.973612	0.990111	0.97511	0.959319	0.980772	0.97869	0.883408	0.764683	0.697076	0.682925
	320	1.1715	1.1699	1.177	1.3003	1.289	1.2457	1.2753	1.2892	1.175	0.9765	0.8893	0.8465		320	0.971877	0.973052	0.973612	0.989122	0.975185	0.959781	0.980849	0.977704	0.882132	0.762652	0.6952	0.682441
	320.5	1.171	1.1692	1.1771	1.3014	1.2892	1.2465	1.2753	1.2909	1.1761	0.9807	0.8899	0.8462		320.5	0.971462	0.972469	0.973695	0.989959	0.975337	0.960398	0.980849	0.978993	0.882958	0.765933	0.695669	0.682199
	321	1.1732	1.1697	1.1776	1.3012	1.2898	1.2461	1.2771	1.288	1.1747	0.9815	0.8887	0.8463		321	0.973287	0.972885	0.974109	0.989807	0.975791	0.960089	0.982233	0.976794	0.881907	0.766557	0.694731	0.68228
	321.5	1.1718	1.1714	1.1762	1.301	1.2875	1.2453	1.2767	1.2896	1.1751	0.9816	0.8875	0.8454		321.5	0.972125	0.974299	0.972951	0.989655	0.974051	0.959473	0.981926	0.978007	0.882207	0.766635	0.693793	0.681554
	322	1.1713	1.1702	1.176	1.3011	1.2878	1.2438	1.2753	1.2889	1.1743	0.9777	0.8877	0.8445		322	0.971711	0.973301	0.972785	0.989731	0.974278	0.958317	0.980849	0.977476	0.881607	0.76359	0.693949	0.680829
	322.5	1.171	1.1691	1.1769	1.3004	1.287	1.2458	1.2736	1.2878	1.172	0.9814	0.8866	0.8428		322.5	0.971462	0.972386	0.97353	0.989198	0.973672	0.959858	0.979542	0.976642	0.87988	0.766479	0.693089	0.679458
	323	1.1711	1.1694	1.1774	1.3022	1.2879	1.2452	1.2752	1.2892	1.173	0.9818	0.8868	0.8426		323	0.971545	0.972636	0.973943	0.990567	0.974353	0.959396	0.980772	0.977704	0.880631	0.766792	0.693246	0.679297
	323.5	1.1704	1.1704	1.1768	1.3021	1.287	1.2447	1.2749	1.2873	1.174	0.9812	0.8848	0.8417		323.5	0.970964	0.973468	0.973447	0.990491	0.973672	0.959011	0.980541	0.976263	0.881381	0.766323	0.691682	0.678571
	324	1.1716	1.1687	1.1764	1.3022	1.2867	1.2468	1.2755	1.2893	1.1725	0.9786	0.8834	0.8414		324	0.97196	0.972054	0.973116	0.990567	0.973445	0.960629	0.981003	0.977779	0.880255	0.764292	0.690588	0.67833
	324.5	1.1716	1.17	1.1767	1.3026	1.2861	1.2445	1.2749	1.2883	1.1718	0.98	0.8842	0.8405		324.5	0.97196	0.973135	0.973364	0.990872	0.972991	0.958857	0.980541	0.977021	0.87973	0.765386	0.691213	0.677604
	325	1.1707	1.1682	1.1758	1.3002	1.2869	1.2445	1.2755	1.2876	1.1717	0.9809	0.8821	0.8386		325	0.971213	0.971638	0.97262	0.989046	0.973597	0.958857	0.981003	0.97649	0.879655	0.766089	0.689572	0.676072
	325.5	1.1707	1.1696	1.1768	1.3032	1.286	1.2447	1.2763	1.2896	1.1729	0.985	0.8829	0.8398		325.5	0.971213	0.972802	0.973447	0.991328	0.972916	0.959011	0.981618	0.978007	0.880556	0.769291	0.690197	0.67704
	326	1.1719	1.1704	1.1765	1.302	1.286	1.244	1.2757	1.2889	1.1711	0.9837	0.8813	0.8393		326	0.972208	0.973468	0.973199	0.990415	0.972916	0.958471	0.981157	0.977476	0.879204	0.768276	0.688946	0.676637
	326.5	1.1707	1.1688	1.1766	1.3022	1.2875	1.2447	1.2743	1.2889	1.1702	0.9804	0.881	0.839		326.5	0.971213	0.972137	0.973282	0.990567	0.974051	0.959011	0.98008	0.977476	0.878529	0.765698	0.688712	0.676395
	327	1.1705	1.1698	1.1762	1.3012	1.2869	1.244	1.2755	1.2899	1.1693	0.9801	0.8818	0.8384		327	0.971047	0.972968	0.972951	0.989807	0.973597	0.958471	0.981003	0.978234	0.877853	0.765464	0.689337	0.675911
	327.5	1.1706	1.1683	1.1753	1.3022	1.2853	1.2426	1.275	1.2895	1.1705	0.9843	0.8809	0.8386		327.5	0.97113	0.971721	0.972206	0.990567	0.972386	0.957393	0.980618	0.977931	0.878754	0.768744	0.688634	0.676072
	328	1.1705	1.1691	1.1763	1.3009	1.2872	1.2416	1.2745	1.2889	1.17	0.9834	0.8816	0.8388		328	0.971047	0.972386	0.973033	0.989579	0.973824	0.956622	0.980234	0.977476	0.878378	0.768041	0.689181	0.676233
	328.5	1.1704	1.1704	1.1755	1.3022	1.2865	1.2428	1.2747	1.2897	1.1688	0.9817	0.8809	0.8385		328.5	0.970964	0.973468	0.972372	0.990567	0.973294	0.957547	0.980388	0.978083	0.877477	0.766714	0.688634	0.675992
	329	1.1703	1.1687	1.176	1.3	1.2866	1.2429	1.2756	1.2895	1.1695	0.9809	0.8809	0.8377		329	0.970881	0.972054	0.972785	0.988894	0.97337	0.957624	0.98108	0.977931	0.878003	0.766089	0.688634	0.675347
	329.5	1.1709	1.1697	1.1758	1.2993	1.2867	1.2432	1.2752	1.2889	1.1685	0.9797	0.8812	0.8373		329.5	0.971379	0.972885	0.97262	0.988361	0.973445	0.957855	0.980772	0.977476	0.877252	0.765152	0.688868	0.675024
	330	1.1696	1.1702	1.1758	1.2995	1.2862	1.2424	1.2726	1.2909	1.1686	0.986	0.8801	0.835		330	0.9703	0.973301	0.97262	0.988514	0.973067	0.957239	0.978773	0.978993	0.877327	0.770072	0.688008	0.67317
	330.5	1.1707	1.1698	1.1753	1.3	1.2862	1.2426	1.2747	1.2892	1.1677	0.9821	0.8798	0.8347		330.5	0.971213	0.972968	0.972206	0.988894	0.973067	0.957393	0.980388	0.977704	0.876652	0.767026	0.687774	0.672928
	331	1.1709	1.1706	1.1757	1.3012	1.2873	1.2425	1.2749	1.2881	1.1701	0.9766	0.88	0.8352		331	0.971379	0.973634	0.972537	0.989807	0.973899	0.957316	0.980541	0.976869	0.878453	0.76273	0.68793	0.673331
	331.5	1.1706	1.1706	1.1751	1.3007	1.2869	1.241	1.2741	1.2903	1.1667	0.9772	0.8779	0.8332		331.5	0.97113	0.973634	0.972041	0.989426	0.973597	0.95616	0.979926	0.978538	0.875901	0.763199	0.686288	0.671719
	332	1.1706	1.1695	1.1753	1.3006	1.2863	1.2424	1.2735	1.2885	1.1663	0.9819	0.8771	0.8336		332	0.97113	0.972719	0.972206	0.98935	0.973143	0.957239	0.979465	0.977173	0.875601	0.76687	0.685663	0.672041
	332.5	1.1696	1.1694	1.1757	1.3006	1.286	1.2415	1.2727	1.2895	1.167	0.9827	0.8753	0.8333		332.5	0.9703	0.972636	0.972537	0.98935	0.972916	0.956545	0.978849	0.977931	0.876126	0.767495	0.684256	0.671799
	333	1.1697	1.1692	1.1759	1.2997	1.2865	1.2425	1.2736	1.2883	1.1668	0.9786	0.876	0.8324		333	0.970383	0.972469	0.972702	0.988666	0.973294	0.957316	0.979542	0.977021	0.875976	0.764292	0.684803	0.671074
	333.5	1.1701	1.1683	1.1765	1.2994	1.2854	1.2431	1.2745	1.2881	1.1655	0.976	0.8755	0.8322		333.5	0.970715	0.971721	0.973199	0.988438	0.972462	0.957778	0.980234	0.976869	0.875	0.762262	0.684412	0.670913
	334	1.1708	1.17	1.175	1.2991	1.2864	1.2409	1.2731	1.2874	1.1654	0.9774	0.8755	0.8317		334	0.971296	0.973135	0.971958	0.988209	0.973218	0.956083	0.979157	0.976339	0.874925	0.763355	0.684412	0.67051
	334.5	1.1707	1.1686	1.175	1.2997	1.287	1.2419	1.2738	1.2871	1.1648	0.9782	0.8751	0.8307		334.5	0.971213	0.97197	0.971958	0.988666	0.973672	0.956853	0.979695	0.976111	0.874474	0.76398	0.684099	0.669703
	335	1.1702	1.169	1.1762	1.2996	1.2862	1.2422	1.2729	1.2879	1.1647	0.976	0.8745	0.8309		335	0.970798	0.972303	0.972951	0.98859	0.973067	0.957085	0.979003	0.976718	0.874399	0.762262	0.68363	0.669865
	335.5	1.1694	1.1691	1.1758	1.3003	1.2864	1.2425	1.2731	1.2893	1.1655	0.9744	0.8739	0.8294		335.5	0.970134	0.972386	0.97262	0.989122	0.973218	0.957316	0.979157	0.977779	0.875	0.761012	0.683161	0.668655
	336	1.1704	1.1702	1.1763	1.3	1.2861	1.2423	1.2746	1.2891	1.1651	0.9757	0.8733	0.8286		336	0.970964	0.973301	0.973033	0.988894	0.972991	0.957162	0.980311	0.977628	0.8747	0.762027	0.682692	0.66801
	336.5	1.1705	1.168	1.1762	1.2987	1.2848	1.2414	1.2726	1.2882	1.1656	0.977	0.8722	0.8264		336.5	0.971047	0.971471	0.972951	0.987905	0.972008	0.956468	0.978773	0.976945	0.875075	0.763043	0.681832	0.666237
	337	1.1709	1.1697	1.1751	1.2991	1.2857	1.2412	1.2736	1.2887	1.1645	0.9766	0.8712	0.8281		337	0.971379	0.972885	0.972041	0.988209	0.972689	0.956314	0.979542	0.977324	0.874249	0.76273	0.681051	0.667607
	337.5	1.1703	1.1692	1.1754	1.2991	1.2848	1.2414	1.276	1.2884	1.1653	0.9699	0.8706	0.8278		337.5	0.970881	0.972469	0.972289	0.988209	0.972008	0.956468	0.981387	0.977097	0.87485	0.757498	0.680582	0.667365
	338	1.17	1.1693	1.1758	1.2984	1.2861	1.2419	1.2734	1.2872	1.1648	0.9707	0.8704	0.8266		338	0.970632	0.972553	0.97262	0.987677	0.972991	0.956853	0.979388	0.976187	0.874474	0.758122	0.680425	0.666398
	338.5	1.1709	1.1694	1.1761	1.3007	1.2845	1.2419	1.2747	1.2865	1.1657	0.9708	0.8698	0.8264		338.5	0.971379	0.972636	0.972868	0.989426	0.971781	0.956853	0.980388	0.975656	0.87515	0.758201	0.679956	0.666237
	339	1.1702	1.1689	1.1762	1.3004	1.2866	1.2408	1.2739	1.2869	1.1643	0.9722	0.8691	0.825		339	0.970798	0.97222	0.972951	0.989198	0.97337	0.956006	0.979772	0.975959	0.874099	0.759294	0.679409	0.665108
	339.5	1.1704	1.1695	1.1749	1.2983	1.2852	1.2408	1.2735	1.2871	1.1667	0.9732	0.8679	0.8258		339.5	0.970964	0.972719	0.971875	0.987601	0.97231	0.956006	0.979465	0.976111	0.875901	0.760075	0.678471	0.665753
	340	1.1698	1.1687	1.1753	1.2997	1.2857	1.2405	1.2741	1.2878	1.1651	0.9668	0.8683	0.8232		340	0.970466	0.972054	0.972206	0.988666	0.972689	0.955775	0.979926	0.976642	0.8747	0.755077	0.678784	0.663657
	340.5	1.169	1.1692	1.1755	1.2986	1.2867	1.2408	1.2746	1.2877	1.1639	0.9709	0.8674	0.8224		340.5	0.969803	0.972469	0.972372	0.987829	0.973445	0.956006	0.980311	0.976566	0.873799	0.758279	0.67808	0.663012
	341	1.1702	1.169	1.1761	1.2998	1.2868	1.2408	1.273	1.2877	1.1651	0.9697	0.8668	0.8218		341	0.970798	0.972303	0.972868	0.988742	0.973521	0.956006	0.97908	0.976566	0.8747	0.757341	0.677611	0.662528
	341.5	1.17	1.1696	1.1749	1.2992	1.286	1.2422	1.2736	1.2866	1.1629	0.971	0.8651	0.8217		341.5	0.970632	0.972802	0.971875	0.988285	0.972916	0.957085	0.979542	0.975732	0.873048	0.758357	0.676282	0.662448
	342	1.1707	1.1688	1.1749	1.2987	1.2858	1.2406	1.2743	1.2864	1.1629	0.9642	0.8653	0.8215		342	0.971213	0.972137	0.971875	0.987905	0.972764	0.955852	0.98008	0.97558	0.873048	0.753046	0.676438	0.662286
	342.5	1.1705	1.1698	1.1752	1.2985	1.2852	1.2419	1.2746	1.287	1.1631	0.9631	0.8644	0.8212		342.5	0.971047	0.972968	0.972123	0.987753	0.97231	0.956853	0.980311	0.976035	0.873198	0.752187	0.675735	0.662045
	343	1.1695	1.1687	1.1748	1.2981	1.2859	1.2427	1.2736	1.2861	1.1627	0.9652	0.8633	0.8199		343	0.970217	0.972054	0.971793	0.987449	0.97284	0.95747	0.979542	0.975353	0.872898	0.753827	0.674875	0.660996
	343.5	1.1693	1.1692	1.1753	1.2977	1.2847	1.2426	1.2725	1.2878	1.1615	0.966	0.8637	0.8192		343.5	0.970051	0.972469	0.972206	0.987144	0.971932	0.957393	0.978696	0.976642	0.871997	0.754452	0.675188	0.660432
	344	1.1708	1.1693	1.1756	1.2972	1.2844	1.2423	1.2725	1.2859	1.1614	0.9659	0.863	0.8183		344	0.971296	0.972553	0.972454	0.986764	0.971705	0.957162	0.978696	0.975201	0.871922	0.754374	0.67464	0.659707
	344.5	1.1705	1.1694	1.1755	1.2965	1.2849	1.2418	1.2747	1.2864	1.1616	0.9602	0.8615	0.816		344.5	0.971047	0.972636	0.972372	0.986232	0.972084	0.956776	0.980388	0.97558	0.872072	0.749922	0.673468	0.657852
	345	1.17	1.1686	1.175	1.2975	1.2845	1.2429	1.2735	1.2866	1.1599	0.9611	0.8618	0.8165		345	0.970632	0.97197	0.971958	0.986992	0.971781	0.957624	0.979465	0.975732	0.870796	0.750625	0.673702	0.658255
	345.5	1.1687	1.1686	1.1757	1.2966	1.2848	1.2443	1.2736	1.2854	1.1601	0.963	0.8607	0.8167		345.5	0.969554	0.97197	0.972537	0.986308	0.972008	0.958703	0.979542	0.974822	0.870946	0.752109	0.672842	0.658417
	346	1.169	1.1682	1.1763	1.2973	1.2849	1.2417	1.273	1.2867	1.1608	0.9636	0.8605	0.8167		346	0.969803	0.971638	0.973033	0.98684	0.972084	0.956699	0.97908	0.975808	0.871471	0.752577	0.672686	0.658417
	346.5	1.1701	1.1705	1.1743	1.2955	1.2843	1.2427	1.2719	1.2876	1.1602	0.9588	0.86	0.816		346.5	0.970715	0.973551	0.971379	0.985471	0.97163	0.95747	0.978234	0.97649	0.871021	0.748828	0.672295	0.657852
	347	1.1694	1.1678	1.1751	1.2967	1.2852	1.2429	1.2721	1.2863	1.16	0.9559	0.8576	0.8143		347	0.970134	0.971305	0.972041	0.986384	0.97231	0.957624	0.978388	0.975504	0.870871	0.746564	0.670419	0.656482
	347.5	1.1687	1.1673	1.1744	1.2973	1.2844	1.2413	1.2723	1.2866	1.1599	0.9586	0.8578	0.8134		347.5	0.969554	0.970889	0.971462	0.98684	0.971705	0.956391	0.978542	0.975732	0.870796	0.748672	0.670575	0.655756
	348	1.1703	1.1695	1.1749	1.2964	1.285	1.2426	1.2714	1.2867	1.1601	0.9616	0.857	0.8134		348	0.970881	0.972719	0.971875	0.986155	0.972159	0.957393	0.97785	0.975808	0.870946	0.751015	0.66995	0.655756
	348.5	1.1699	1.1693	1.1732	1.2978	1.2852	1.2421	1.273	1.2857	1.1597	0.9597	0.8577	0.8144		348.5	0.970549	0.972553	0.970469	0.98722	0.97231	0.957007	0.97908	0.975049	0.870646	0.749531	0.670497	0.656562
	349	1.1695	1.1689	1.1751	1.296	1.2859	1.2419	1.2731	1.2861	1.1586	0.9574	0.8566	0.8123		349	0.970217	0.97222	0.972041	0.985851	0.97284	0.956853	0.979157	0.975353	0.86982	0.747735	0.669637	0.654869
	349.5	1.1693	1.1692	1.1752	1.2947	1.2848	1.243	1.2735	1.2864	1.1575	0.9573	0.8566	0.8114		349.5	0.970051	0.972469	0.972123	0.984862	0.972008	0.957701	0.979465	0.97558	0.868994	0.747657	0.669637	0.654144
	350	1.1712	1.1683	1.1741	1.2947	1.2843	1.2429	1.2724	1.2854	1.157	0.9602	0.8559	0.8108		350	0.971628	0.971721	0.971213	0.984862	0.97163	0.957624	0.978619	0.974822	0.868619	0.749922	0.66909	0.65366
	350.5	1.1692	1.1707	1.1745	1.2952	1.2847	1.2419	1.2723	1.2861	1.1552	0.9578	0.8551	0.8111		350.5	0.969968	0.973717	0.971544	0.985243	0.971932	0.956853	0.978542	0.975353	0.867267	0.748047	0.668465	0.653902
	351	1.1698	1.1686	1.175	1.2945	1.2858	1.2406	1.2714	1.2859	1.156	0.9546	0.8545	0.8096		351	0.970466	0.97197	0.971958	0.98471	0.972764	0.955852	0.97785	0.975201	0.867868	0.745548	0.667996	0.652693
	351.5	1.1707	1.1692	1.175	1.2936	1.2839	1.2421	1.2733	1.2865	1.1551	0.955	0.8552	0.8102		351.5	0.971213	0.972469	0.971958	0.984026	0.971327	0.957007	0.979311	0.975656	0.867192	0.745861	0.668543	0.653176
	352	1.1698	1.1693	1.1748	1.2942	1.2823	1.2413	1.2723	1.2865	1.1542	0.9545	0.8543	0.8095		352	0.970466	0.972553	0.971793	0.984482	0.970117	0.956391	0.978542	0.975656	0.866517	0.74547	0.667839	0.652612
	352.5	1.1687	1.1681	1.1754	1.2948	1.2849	1.2413	1.2712	1.287	1.1541	0.955	0.8531	0.8084		352.5	0.969554	0.971555	0.972289	0.984938	0.972084	0.956391	0.977696	0.976035	0.866441	0.745861	0.666901	0.651725
	353	1.1687	1.1692	1.1744	1.2943	1.285	1.2407	1.2705	1.2855	1.1545	0.956	0.8526	0.8068		353	0.969554	0.972469	0.971462	0.984558	0.972159	0.955929	0.977157	0.974898	0.866742	0.746642	0.66651	0.650435
	353.5	1.1687	1.1675	1.1745	1.2948	1.2846	1.2403	1.2719	1.2862	1.1555	0.9528	0.8524	0.8076		353.5	0.969554	0.971055	0.971544	0.984938	0.971857	0.955621	0.978234	0.975428	0.867492	0.744142	0.666354	0.65108
	354	1.1695	1.1688	1.1744	1.2962	1.2845	1.2411	1.2704	1.2863	1.1552	0.9538	0.8523	0.8065		354	0.970217	0.972137	0.971462	0.986003	0.971781	0.956237	0.97708	0.975504	0.867267	0.744923	0.666276	0.650193
	354.5	1.1687	1.1685	1.1743	1.294	1.2838	1.2397	1.2716	1.2856	1.156	0.9596	0.8507	0.8075		354.5	0.969554	0.971887	0.971379	0.98433	0.971251	0.955158	0.978003	0.974973	0.867868	0.749453	0.665025	0.651
	355	1.1693	1.169	1.1753	1.2932	1.284	1.2403	1.2722	1.2861	1.1543	0.957	0.8494	0.8057		355	0.970051	0.972303	0.972206	0.983721	0.971403	0.955621	0.978465	0.975353	0.866592	0.747423	0.664009	0.649549
	355.5	1.1684	1.1698	1.1743	1.2946	1.2833	1.2394	1.2698	1.286	1.1545	0.9547	0.8489	0.8048		355.5	0.969305	0.972968	0.971379	0.984786	0.970873	0.954927	0.976619	0.975277	0.866742	0.745626	0.663618	0.648823
	356	1.169	1.1688	1.1738	1.2944	1.2837	1.2388	1.271	1.2849	1.1534	0.9525	0.8488	0.8046		356	0.969803	0.972137	0.970965	0.984634	0.971176	0.954465	0.977542	0.974443	0.865916	0.743908	0.66354	0.648662
	356.5	1.1694	1.1687	1.1736	1.2945	1.285	1.2399	1.2699	1.2859	1.1542	0.954	0.8489	0.8048		356.5	0.970134	0.972054	0.9708	0.98471	0.972159	0.955312	0.976696	0.975201	0.866517	0.74508	0.663618	0.648823
	357	1.1695	1.1689	1.1747	1.2928	1.2843	1.2385	1.2695	1.285	1.1529	0.9564	0.8477	0.8029		357	0.970217	0.97222	0.97171	0.983417	0.97163	0.954234	0.976388	0.974518	0.865541	0.746954	0.66268	0.647291
	357.5	1.1695	1.1683	1.1744	1.2935	1.2835	1.2398	1.2705	1.2861	1.153	0.9551	0.8471	0.8031		357.5	0.970217	0.971721	0.971462	0.983949	0.971024	0.955235	0.977157	0.975353	0.865616	0.745939	0.662211	0.647452
	358	1.1683	1.1674	1.1748	1.2943	1.2834	1.2374	1.2699	1.2844	1.153	0.9492	0.8466	0.8021		358	0.969222	0.970972	0.971793	0.984558	0.970949	0.953386	0.976696	0.974063	0.865616	0.741331	0.66182	0.646646
	358.5	1.1701	1.1671	1.1738	1.2931	1.2835	1.2383	1.2701	1.284	1.151	0.9504	0.8472	0.8024		358.5	0.970715	0.970723	0.970965	0.983645	0.971024	0.95408	0.97685	0.97376	0.864114	0.742268	0.662289	0.646888
	359	1.1688	1.1686	1.1754	1.2951	1.284	1.2375	1.2701	1.2848	1.1528	0.9518	0.8457	0.8009		359	0.969637	0.97197	0.972289	0.985167	0.971403	0.953463	0.97685	0.974367	0.865465	0.743361	0.661116	0.645679
	359.5	1.1694	1.1684	1.1749	1.2953	1.2828	1.2383	1.2696	1.2838	1.1537	0.9508	0.8442	0.8006		359.5	0.970134	0.971804	0.971875	0.985319	0.970495	0.95408	0.976465	0.973608	0.866141	0.74258	0.659944	0.645437
	360	1.1689	1.1687	1.1745	1.296	1.2818	1.2394	1.269	1.2832	1.1534	0.9466	0.8438	0.8007		360	0.96972	0.972054	0.971544	0.985851	0.969738	0.954927	0.976004	0.973153	0.865916	0.7393	0.659631	0.645518
	360.5	1.1688	1.1681	1.1748	1.2947	1.282	1.2393	1.2679	1.2835	1.1523	0.9464	0.8424	0.7984		360.5	0.969637	0.971555	0.971793	0.984862	0.96989	0.95485	0.975158	0.973381	0.86509	0.739144	0.658537	0.643663
	361	1.1694	1.1677	1.175	1.2957	1.2829	1.239	1.2698	1.2837	1.1512	0.9481	0.8418	0.7983		361	0.970134	0.971222	0.971958	0.985623	0.97057	0.954619	0.976619	0.973533	0.864264	0.740472	0.658068	0.643583
	361.5	1.1686	1.1694	1.1752	1.2971	1.2814	1.2396	1.2679	1.2853	1.1524	0.953	0.8416	0.7987		361.5	0.969471	0.972636	0.972123	0.986688	0.969436	0.955081	0.975158	0.974746	0.865165	0.744299	0.657911	0.643905
	362	1.1689	1.1684	1.1752	1.2948	1.2824	1.2397	1.2678	1.2833	1.1505	0.9489	0.8401	0.7982		362	0.96972	0.971804	0.972123	0.984938	0.970192	0.955158	0.975081	0.973229	0.863739	0.741097	0.656739	0.643502
	362.5	1.1699	1.1691	1.1738	1.2958	1.2828	1.2411	1.2691	1.2836	1.1522	0.9463	0.8412	0.7979		362.5	0.970549	0.972386	0.970965	0.985699	0.970495	0.956237	0.976081	0.973457	0.865015	0.739066	0.657598	0.64326
	363	1.1685	1.1686	1.1737	1.2952	1.2817	1.2401	1.2667	1.2842	1.1508	0.9463	0.8404	0.7977		363	0.969388	0.97197	0.970883	0.985243	0.969663	0.955467	0.974235	0.973912	0.863964	0.739066	0.656973	0.643099
	363.5	1.1697	1.1686	1.1744	1.2938	1.2823	1.2396	1.2682	1.2829	1.1513	0.9503	0.8385	0.795		363.5	0.970383	0.97197	0.971462	0.984178	0.970117	0.955081	0.975388	0.972926	0.864339	0.74219	0.655488	0.640922
	364	1.1688	1.1688	1.1753	1.2935	1.2811	1.24	1.2663	1.2843	1.1491	0.9488	0.8374	0.7961		364	0.969637	0.972137	0.972206	0.983949	0.969209	0.955389	0.973927	0.973988	0.862688	0.741018	0.654628	0.641809
	364.5	1.1682	1.1684	1.1741	1.2952	1.282	1.2405	1.2669	1.2832	1.1507	0.9473	0.8373	0.795		364.5	0.969139	0.971804	0.971213	0.985243	0.96989	0.955775	0.974389	0.973153	0.863889	0.739847	0.65455	0.640922
	365	1.1695	1.1682	1.1742	1.2922	1.2812	1.2385	1.2661	1.2835	1.1492	0.9447	0.8371	0.7938		365	0.970217	0.971638	0.971296	0.982961	0.969284	0.954234	0.973773	0.973381	0.862763	0.737816	0.654393	0.639955
	365.5	1.1694	1.1688	1.1729	1.2946	1.2811	1.2385	1.2667	1.2831	1.1492	0.9484	0.8365	0.7944		365.5	0.970134	0.972137	0.970221	0.984786	0.969209	0.954234	0.974235	0.973078	0.862763	0.740706	0.653924	0.640439
	366	1.1684	1.1694	1.1735	1.2937	1.2801	1.2378	1.2669	1.2822	1.1488	0.9513	0.8355	0.7917		366	0.969305	0.972636	0.970717	0.984102	0.968452	0.953694	0.974389	0.972395	0.862462	0.742971	0.653143	0.638262
	366.5	1.1688	1.1683	1.174	1.2947	1.2804	1.2403	1.2663	1.283	1.1493	0.9451	0.8363	0.7932		366.5	0.969637	0.971721	0.971131	0.984862	0.968679	0.955621	0.973927	0.973002	0.862838	0.738129	0.653768	0.639471
	367	1.1703	1.1683	1.1739	1.2955	1.2793	1.2379	1.266	1.2833	1.1502	0.9453	0.8351	0.7925		367	0.970881	0.971721	0.971048	0.985471	0.967847	0.953771	0.973696	0.973229	0.863514	0.738285	0.65283	0.638907
	367.5	1.1674	1.1685	1.1742	1.2941	1.2803	1.2378	1.2671	1.2824	1.1495	0.9466	0.835	0.7917		367.5	0.968475	0.971887	0.971296	0.984406	0.968603	0.953694	0.974542	0.972547	0.862988	0.7393	0.652752	0.638262
	368	1.1694	1.1695	1.1745	1.2943	1.2814	1.2391	1.2686	1.2826	1.1479	0.9476	0.8341	0.791		368	0.970134	0.972719	0.971544	0.984558	0.969436	0.954696	0.975696	0.972698	0.861787	0.740081	0.652048	0.637698
	368.5	1.1686	1.1691	1.1746	1.2939	1.2812	1.2388	1.2673	1.2836	1.1504	0.9447	0.833	0.7914		368.5	0.969471	0.972386	0.971627	0.984254	0.969284	0.954465	0.974696	0.973457	0.863664	0.737816	0.651188	0.63802
	369	1.1686	1.1674	1.174	1.2934	1.2793	1.2374	1.2672	1.282	1.1491	0.9433	0.8336	0.7894		369	0.969471	0.970972	0.971131	0.983873	0.967847	0.953386	0.974619	0.972243	0.862688	0.736723	0.651657	0.636408
	369.5	1.1686	1.1683	1.1741	1.293	1.2789	1.2393	1.2674	1.2811	1.1488	0.9409	0.8333	0.7885		369.5	0.969471	0.971721	0.971213	0.983569	0.967544	0.95485	0.974773	0.971561	0.862462	0.734848	0.651423	0.635682
	370	1.1694	1.1673	1.1734	1.2934	1.2782	1.2378	1.2679	1.2829	1.149	0.943	0.833	0.788		370	0.970134	0.970889	0.970634	0.983873	0.967015	0.953694	0.975158	0.972926	0.862613	0.736489	0.651188	0.635279
	370.5	1.1686	1.1689	1.1737	1.2926	1.2792	1.2369	1.2668	1.2826	1.1509	0.9449	0.8317	0.7884		370.5	0.969471	0.97222	0.970883	0.983265	0.967771	0.953001	0.974312	0.972698	0.864039	0.737973	0.650172	0.635601
	371	1.1693	1.1685	1.1747	1.2933	1.2784	1.2377	1.2674	1.2811	1.1503	0.9403	0.8313	0.7886		371	0.970051	0.971887	0.97171	0.983797	0.967166	0.953617	0.974773	0.971561	0.863589	0.73438	0.649859	0.635763
	371.5	1.1688	1.169	1.1741	1.2922	1.2794	1.2372	1.2671	1.2835	1.1497	0.9387	0.8312	0.7873		371.5	0.969637	0.972303	0.971213	0.982961	0.967923	0.953232	0.974542	0.973381	0.863138	0.73313	0.649781	0.634715
	372	1.168	1.168	1.174	1.2915	1.2807	1.2381	1.2663	1.2836	1.149	0.9374	0.8315	0.7865		372	0.968973	0.971471	0.971131	0.982428	0.968906	0.953926	0.973927	0.973457	0.862613	0.732115	0.650016	0.63407
	372.5	1.1681	1.1682	1.1737	1.2916	1.2798	1.2388	1.266	1.2827	1.1495	0.9414	0.8298	0.7851		372.5	0.969056	0.971638	0.970883	0.982504	0.968225	0.954465	0.973696	0.972774	0.862988	0.735239	0.648687	0.632941
	373	1.1673	1.1682	1.1735	1.292	1.2804	1.2379	1.2669	1.2824	1.1511	0.9382	0.8291	0.7858		373	0.968392	0.971638	0.970717	0.982808	0.968679	0.953771	0.974389	0.972547	0.864189	0.73274	0.648139	0.633505
	373.5	1.1676	1.168	1.1746	1.2906	1.2796	1.2383	1.2664	1.2822	1.1506	0.9401	0.8284	0.7848		373.5	0.968641	0.971471	0.971627	0.981743	0.968074	0.95408	0.974004	0.972395	0.863814	0.734224	0.647592	0.632699
	374	1.1691	1.168	1.1747	1.2918	1.2803	1.238	1.2666	1.2819	1.1509	0.9343	0.8282	0.7839		374	0.969886	0.971471	0.97171	0.982656	0.968603	0.953849	0.974158	0.972167	0.864039	0.729694	0.647436	0.631974
	374.5	1.1687	1.1686	1.1742	1.2917	1.2796	1.2379	1.2664	1.2821	1.1497	0.9376	0.8275	0.7837		374.5	0.969554	0.97197	0.971296	0.98258	0.968074	0.953771	0.974004	0.972319	0.863138	0.732271	0.646889	0.631812
	375	1.1682	1.169	1.1745	1.2907	1.2804	1.2387	1.2645	1.2824	1.1509	0.9401	0.8258	0.7821		375	0.969139	0.972303	0.971544	0.98182	0.968679	0.954388	0.972543	0.972547	0.864039	0.734224	0.64556	0.630522
	375.5	1.1681	1.1679	1.175	1.292	1.2801	1.2365	1.2663	1.2809	1.1485	0.9389	0.8244	0.7819		375.5	0.969056	0.971388	0.971958	0.982808	0.968452	0.952693	0.973927	0.971409	0.862237	0.733286	0.644465	0.630361
	376	1.1695	1.1682	1.1737	1.2913	1.2791	1.237	1.2662	1.2815	1.1481	0.934	0.8253	0.7818		376	0.970217	0.971638	0.970883	0.982276	0.967696	0.953078	0.97385	0.971864	0.861937	0.72946	0.645169	0.630281
	376.5	1.1682	1.1676	1.1739	1.2904	1.2801	1.2369	1.265	1.2819	1.1468	0.9353	0.8242	0.7818		376.5	0.969139	0.971139	0.971048	0.981591	0.968452	0.953001	0.972927	0.972167	0.860961	0.730475	0.644309	0.630281
	377	1.1688	1.1671	1.1738	1.2904	1.2802	1.2376	1.2656	1.2804	1.1472	0.9394	0.8248	0.7811		377	0.969637	0.970723	0.970965	0.981591	0.968528	0.95354	0.973389	0.97103	0.861261	0.733677	0.644778	0.629716
	377.5	1.1674	1.1685	1.1743	1.2902	1.2796	1.2372	1.2653	1.2828	1.1471	0.938	0.8236	0.7794		377.5	0.968475	0.971887	0.971379	0.981439	0.968074	0.953232	0.973158	0.97285	0.861186	0.732584	0.64384	0.628346
	378	1.1691	1.1679	1.1739	1.2886	1.2789	1.237	1.2661	1.2817	1.148	0.9348	0.8233	0.7787		378	0.969886	0.971388	0.971048	0.980222	0.967544	0.953078	0.973773	0.972016	0.861862	0.730084	0.643605	0.627781
	378.5	1.1688	1.1697	1.1736	1.2898	1.2804	1.2367	1.2648	1.2813	1.1483	0.9348	0.8229	0.7779		378.5	0.969637	0.972885	0.9708	0.981135	0.968679	0.952847	0.972773	0.971712	0.862087	0.730084	0.643293	0.627136
	379	1.1688	1.168	1.1738	1.291	1.2794	1.2364	1.2652	1.2799	1.1482	0.935	0.8219	0.778		379	0.969637	0.971471	0.970965	0.982048	0.967923	0.952616	0.973081	0.970651	0.862012	0.730241	0.642511	0.627217
	379.5	1.1684	1.1674	1.1732	1.2891	1.28	1.2355	1.2645	1.2818	1.1485	0.9342	0.8201	0.7773		379.5	0.969305	0.970972	0.970469	0.980602	0.968376	0.951922	0.972543	0.972092	0.862237	0.729616	0.641104	0.626653
	380	1.1695	1.1674	1.1734	1.2891	1.2796	1.2359	1.267	1.2805	1.1491	0.9381	0.8195	0.7778		380	0.970217	0.970972	0.970634	0.980602	0.968074	0.952231	0.974465	0.971106	0.862688	0.732662	0.640635	0.627056
	380.5	1.1684	1.1677	1.1747	1.2888	1.2799	1.2347	1.2666	1.2823	1.1485	0.932	0.8198	0.7782		380.5	0.969305	0.971222	0.97171	0.980374	0.968301	0.951306	0.974158	0.972471	0.862237	0.727898	0.640869	0.627378
	381	1.1685	1.1692	1.1735	1.2898	1.2785	1.2347	1.2664	1.2798	1.1493	0.9336	0.8197	0.7761		381	0.969388	0.972469	0.970717	0.981135	0.967242	0.951306	0.974004	0.970575	0.862838	0.729147	0.640791	0.625685
	381.5	1.1677	1.1674	1.1734	1.2893	1.2774	1.2353	1.2655	1.2809	1.1485	0.9348	0.8201	0.7777		381.5	0.968724	0.970972	0.970634	0.980755	0.966409	0.951768	0.973312	0.971409	0.862237	0.730084	0.641104	0.626975
	382	1.1669	1.1685	1.1734	1.2871	1.2774	1.2346	1.2668	1.2809	1.1478	0.937	0.8178	0.7753		382	0.96806	0.971887	0.970634	0.979081	0.966409	0.951229	0.974312	0.971409	0.861712	0.731803	0.639306	0.62504
	382.5	1.1675	1.1679	1.173	1.2887	1.2774	1.2346	1.2675	1.2813	1.1481	0.9327	0.8181	0.7755		382.5	0.968558	0.971388	0.970304	0.980298	0.966409	0.951229	0.97485	0.971712	0.861937	0.728444	0.63954	0.625202
	383	1.1673	1.1679	1.1735	1.2881	1.2781	1.2341	1.2652	1.2807	1.1462	0.9308	0.8163	0.7739		383	0.968392	0.971388	0.970717	0.979842	0.966939	0.950844	0.973081	0.971257	0.860511	0.72696	0.638133	0.623912
	383.5	1.1687	1.1677	1.1735	1.289	1.2759	1.2346	1.2658	1.2801	1.1456	0.9326	0.8158	0.7744		383.5	0.969554	0.971222	0.970717	0.980526	0.965275	0.951229	0.973543	0.970802	0.86006	0.728366	0.637742	0.624315
	384	1.1674	1.168	1.1739	1.2882	1.2764	1.2354	1.2654	1.2792	1.1464	0.9387	0.8162	0.7734		384	0.968475	0.971471	0.971048	0.979918	0.965653	0.951845	0.973235	0.97012	0.860661	0.73313	0.638055	0.623509
	384.5	1.1672	1.1683	1.1737	1.2889	1.277	1.2345	1.2657	1.281	1.1465	0.9353	0.8162	0.7729		384.5	0.968309	0.971721	0.970883	0.98045	0.966107	0.951152	0.973466	0.971485	0.860736	0.730475	0.638055	0.623105
	385	1.1673	1.1683	1.1726	1.2895	1.2763	1.2341	1.265	1.2802	1.1453	0.9304	0.8157	0.7716		385	0.968392	0.971721	0.969973	0.980907	0.965577	0.950844	0.972927	0.970878	0.859835	0.726648	0.637664	0.622057
	385.5	1.1678	1.169	1.1732	1.2897	1.2772	1.2346	1.2659	1.2816	1.1439	0.9299	0.8153	0.7708		385.5	0.968807	0.972303	0.970469	0.981059	0.966258	0.951229	0.973619	0.97194	0.858784	0.726257	0.637351	0.621412
	386	1.1684	1.1675	1.1725	1.2895	1.2775	1.2347	1.2649	1.28	1.1442	0.9359	0.815	0.7694		386	0.969305	0.971055	0.96989	0.980907	0.966485	0.951306	0.97285	0.970727	0.859009	0.730943	0.637117	0.620284
	386.5	1.1675	1.1674	1.1729	1.2901	1.2782	1.2353	1.2659	1.2808	1.1434	0.9368	0.8133	0.769		386.5	0.968558	0.970972	0.970221	0.981363	0.967015	0.951768	0.973619	0.971333	0.858408	0.731646	0.635788	0.619961
	387	1.1689	1.1681	1.1736	1.2891	1.2773	1.2342	1.2665	1.2796	1.1441	0.9297	0.8141	0.7708		387	0.96972	0.971555	0.9708	0.980602	0.966334	0.950921	0.974081	0.970423	0.858934	0.726101	0.636413	0.621412
	387.5	1.1679	1.1686	1.1741	1.2897	1.2767	1.234	1.2641	1.2788	1.1435	0.9288	0.8129	0.7684		387.5	0.96889	0.97197	0.971213	0.981059	0.96588	0.950767	0.972235	0.969816	0.858483	0.725398	0.635475	0.619478
	388	1.1677	1.1664	1.1738	1.2903	1.2773	1.2349	1.2659	1.2798	1.1448	0.9311	0.813	0.7695		388	0.968724	0.970141	0.970965	0.981515	0.966334	0.95146	0.973619	0.970575	0.859459	0.727195	0.635553	0.620364
	388.5	1.1677	1.1679	1.1743	1.2909	1.2774	1.2353	1.2648	1.2811	1.1425	0.9326	0.8117	0.7692		388.5	0.968724	0.971388	0.971379	0.981972	0.966409	0.951768	0.972773	0.971561	0.857733	0.728366	0.634537	0.620123
	389	1.1671	1.1669	1.1733	1.2898	1.2768	1.2336	1.2645	1.2797	1.1428	0.9335	0.81	0.7676		389	0.968226	0.970556	0.970552	0.981135	0.965956	0.950458	0.972543	0.970499	0.857958	0.729069	0.633208	0.618833
	389.5	1.1674	1.1684	1.1736	1.2903	1.2771	1.2338	1.2644	1.2802	1.143	0.9258	0.8106	0.7677		389.5	0.968475	0.971804	0.9708	0.981515	0.966182	0.950613	0.972466	0.970878	0.858108	0.723055	0.633677	0.618913
	390	1.168	1.1689	1.1732	1.2901	1.2768	1.2346	1.2651	1.2798	1.1415	0.9256	0.8098	0.7676		390	0.968973	0.97222	0.970469	0.981363	0.965956	0.951229	0.973004	0.970575	0.856982	0.722899	0.633052	0.618833
	390.5	1.1659	1.1672	1.1746	1.2902	1.2761	1.2349	1.2659	1.2795	1.143	0.9286	0.8095	0.767		390.5	0.967231	0.970806	0.971627	0.981439	0.965426	0.95146	0.973619	0.970347	0.858108	0.725242	0.632817	0.618349
	391	1.1665	1.1687	1.1724	1.2888	1.2771	1.2341	1.2648	1.2795	1.1424	0.9297	0.8069	0.7664		391	0.967729	0.972054	0.969807	0.980374	0.966182	0.950844	0.972773	0.970347	0.857658	0.726101	0.630785	0.617865
	391.5	1.1666	1.168	1.1732	1.288	1.2768	1.2337	1.2659	1.2808	1.1427	0.9273	0.8072	0.7658		391.5	0.967812	0.971471	0.970469	0.979766	0.965956	0.950535	0.973619	0.971333	0.857883	0.724227	0.631019	0.617381
	392	1.1665	1.1668	1.174	1.2878	1.2766	1.233	1.2662	1.28	1.1415	0.9269	0.8077	0.7652		392	0.967729	0.970473	0.971131	0.979614	0.965804	0.949996	0.97385	0.970727	0.856982	0.723914	0.63141	0.616898
	392.5	1.1677	1.1667	1.1734	1.2876	1.2765	1.2343	1.2655	1.2807	1.1409	0.9263	0.8066	0.7653		392.5	0.968724	0.97039	0.970634	0.979461	0.965729	0.950998	0.973312	0.971257	0.856532	0.723446	0.63055	0.616978
	393	1.1676	1.1684	1.1738	1.2887	1.2763	1.232	1.2659	1.281	1.1402	0.9312	0.806	0.7646		393	0.968641	0.971804	0.970965	0.980298	0.965577	0.949226	0.973619	0.971485	0.856006	0.727273	0.630081	0.616414
	393.5	1.1663	1.1673	1.173	1.2877	1.276	1.2354	1.2649	1.2808	1.1401	0.9326	0.8059	0.7637		393.5	0.967563	0.970889	0.970304	0.979537	0.96535	0.951845	0.97285	0.971333	0.855931	0.728366	0.630003	0.615688
	394	1.1675	1.1678	1.1733	1.2893	1.276	1.2322	1.2662	1.2803	1.1404	0.9263	0.8062	0.7634		394	0.968558	0.971305	0.970552	0.980755	0.96535	0.94938	0.97385	0.970954	0.856156	0.723446	0.630238	0.615447
	394.5	1.1667	1.168	1.1738	1.2885	1.2759	1.2323	1.265	1.28	1.1391	0.9275	0.8053	0.763		394.5	0.967894	0.971471	0.970965	0.980146	0.965275	0.949457	0.972927	0.970727	0.85518	0.724383	0.629534	0.615124
	395	1.1669	1.1675	1.1732	1.2884	1.2763	1.2334	1.2663	1.2796	1.1399	0.9284	0.804	0.7621		395	0.96806	0.971055	0.970469	0.98007	0.965577	0.950304	0.973927	0.970423	0.855781	0.725086	0.628518	0.614399
	395.5	1.1661	1.1675	1.1732	1.2864	1.2772	1.2335	1.265	1.2802	1.1392	0.932	0.8028	0.7609		395.5	0.967397	0.971055	0.970469	0.978549	0.966258	0.950381	0.972927	0.970878	0.855255	0.727898	0.62758	0.613431
	396	1.1668	1.1674	1.1735	1.2866	1.2758	1.235	1.2666	1.2792	1.1386	0.9275	0.8032	0.7614		396	0.967977	0.970972	0.970717	0.978701	0.965199	0.951537	0.974158	0.97012	0.854805	0.724383	0.627892	0.613834
	396.5	1.1688	1.1687	1.1733	1.2884	1.275	1.2335	1.2664	1.2788	1.1375	0.9245	0.8029	0.7609		396.5	0.969637	0.972054	0.970552	0.98007	0.964594	0.950381	0.974004	0.969816	0.853979	0.72204	0.627658	0.613431
	397	1.1667	1.1675	1.1739	1.2867	1.2754	1.2338	1.2657	1.2794	1.1372	0.9234	0.801	0.7607		397	0.967894	0.971055	0.971048	0.978777	0.964896	0.950613	0.973466	0.970271	0.853754	0.721181	0.626173	0.61327
	397.5	1.1671	1.1683	1.1734	1.2863	1.2756	1.2334	1.2637	1.2786	1.1356	0.9293	0.8007	0.7599		397.5	0.968226	0.971721	0.970634	0.978473	0.965048	0.950304	0.971927	0.969665	0.852553	0.725789	0.625938	0.612625
	398	1.1677	1.1689	1.1732	1.2881	1.2741	1.2329	1.2644	1.2794	1.1359	0.9262	0.8004	0.7598		398	0.968724	0.97222	0.970469	0.979842	0.963913	0.949919	0.972466	0.970271	0.852778	0.723368	0.625704	0.612544
	398.5	1.1661	1.168	1.1733	1.2877	1.2744	1.2338	1.2659	1.2771	1.1367	0.9224	0.799	0.7582		398.5	0.967397	0.971471	0.970552	0.979537	0.96414	0.950613	0.973619	0.968527	0.853378	0.7204	0.624609	0.611254
	399	1.1677	1.1668	1.1736	1.2874	1.2745	1.2324	1.2648	1.2786	1.1354	0.922	0.7991	0.7583		399	0.968724	0.970473	0.9708	0.979309	0.964215	0.949534	0.972773	0.969665	0.852402	0.720087	0.624687	0.611335
	399.5	1.1662	1.1675	1.1739	1.2881	1.2751	1.2327	1.2644	1.2791	1.1359	0.9258	0.7988	0.7577		399.5	0.96748	0.971055	0.971048	0.979842	0.964669	0.949765	0.972466	0.970044	0.852778	0.723055	0.624453	0.610851
	400	1.1664	1.1677	1.1729	1.288	1.2747	1.2331	1.2633	1.278	1.135	0.9269	0.7973	0.757		400	0.967646	0.971222	0.970221	0.979766	0.964367	0.950073	0.97162	0.96921	0.852102	0.723914	0.62328	0.610287
	400.5	1.1673	1.1681	1.1734	1.289	1.2752	1.2318	1.2646	1.2782	1.1368	0.9238	0.7976	0.7555		400.5	0.968392	0.971555	0.970634	0.980526	0.964745	0.949072	0.97262	0.969361	0.853453	0.721493	0.623515	0.609078
	401	1.1676	1.1669	1.1738	1.2883	1.2748	1.2335	1.2636	1.2778	1.1368	0.9207	0.798	0.7558		401	0.968641	0.970556	0.970965	0.979994	0.964442	0.950381	0.97185	0.969058	0.853453	0.719072	0.623827	0.60932
	401.5	1.166	1.1689	1.1716	1.2875	1.2757	1.2332	1.2642	1.278	1.1373	0.923	0.7979	0.7544		401.5	0.967314	0.97222	0.969145	0.979385	0.965123	0.95015	0.972312	0.96921	0.853829	0.720868	0.623749	0.608191
	402	1.1671	1.1669	1.1728	1.2882	1.2752	1.2327	1.2637	1.2774	1.137	0.9245	0.7963	0.7547		402	0.968226	0.970556	0.970138	0.979918	0.964745	0.949765	0.971927	0.968755	0.853604	0.72204	0.622498	0.608433
	402.5	1.1669	1.1666	1.1724	1.2874	1.2743	1.2335	1.2648	1.2777	1.1384	0.9231	0.7953	0.7534		402.5	0.96806	0.970307	0.969807	0.979309	0.964064	0.950381	0.972773	0.968982	0.854655	0.720947	0.621717	0.607385
	403	1.1661	1.1681	1.172	1.2882	1.2748	1.2332	1.263	1.2782	1.1376	0.919	0.7966	0.7524		403	0.967397	0.971555	0.969476	0.979918	0.964442	0.95015	0.971389	0.969361	0.854054	0.717744	0.622733	0.606579
	403.5	1.1677	1.168	1.1725	1.2862	1.2752	1.2323	1.2642	1.2762	1.1377	0.9207	0.7947	0.7513		403.5	0.968724	0.971471	0.96989	0.978396	0.964745	0.949457	0.972312	0.967845	0.854129	0.719072	0.621248	0.605692
	404	1.1658	1.1681	1.1746	1.2876	1.2748	1.2326	1.2628	1.2782	1.1366	0.9213	0.794	0.7508		404	0.967148	0.971555	0.971627	0.979461	0.964442	0.949688	0.971235	0.969361	0.853303	0.719541	0.6207	0.605289
	404.5	1.1654	1.1686	1.1735	1.2859	1.2742	1.2324	1.2638	1.2778	1.1365	0.9232	0.7938	0.7514		404.5	0.966816	0.97197	0.970717	0.978168	0.963989	0.949534	0.972004	0.969058	0.853228	0.721025	0.620544	0.605772
	405	1.1664	1.1666	1.1721	1.2867	1.274	1.232	1.2626	1.2775	1.1375	0.9192	0.7914	0.7497		405	0.967646	0.970307	0.969559	0.978777	0.963837	0.949226	0.971081	0.968831	0.853979	0.717901	0.618668	0.604402
	405.5	1.1671	1.1673	1.1722	1.2858	1.2743	1.231	1.263	1.2781	1.1357	0.9193	0.7922	0.7486		405.5	0.968226	0.970889	0.969642	0.978092	0.964064	0.948455	0.971389	0.969286	0.852628	0.717979	0.619293	0.603515
	406	1.1663	1.1664	1.1722	1.286	1.2736	1.2321	1.262	1.2774	1.1351	0.9177	0.7921	0.749		406	0.967563	0.970141	0.969642	0.978244	0.963535	0.949303	0.97062	0.968755	0.852177	0.716729	0.619215	0.603837
	406.5	1.1657	1.1667	1.1736	1.2867	1.2748	1.2309	1.2624	1.2773	1.134	0.9223	0.7905	0.7481		406.5	0.967065	0.97039	0.9708	0.978777	0.964442	0.948378	0.970928	0.968679	0.851351	0.720322	0.617964	0.603112
	407	1.1669	1.1673	1.173	1.2863	1.2727	1.2322	1.2625	1.2781	1.1332	0.9192	0.7911	0.7485		407	0.96806	0.970889	0.970304	0.978473	0.962854	0.94938	0.971004	0.969286	0.850751	0.717901	0.618433	0.603434
	407.5	1.1655	1.1672	1.173	1.2878	1.2729	1.232	1.2609	1.2767	1.1318	0.9197	0.7906	0.7469		407.5	0.966899	0.970806	0.970304	0.979614	0.963005	0.949226	0.969774	0.968224	0.8497	0.718291	0.618043	0.602144
	408	1.1668	1.1679	1.1723	1.2867	1.273	1.232	1.2619	1.2765	1.1311	0.9163	0.7901	0.7463		408	0.967977	0.971388	0.969725	0.978777	0.963081	0.949226	0.970543	0.968072	0.849174	0.715636	0.617652	0.601661
	408.5	1.1664	1.1673	1.1729	1.2866	1.2732	1.2319	1.262	1.2789	1.1305	0.9171	0.7887	0.7467		408.5	0.967646	0.970889	0.970221	0.978701	0.963232	0.949149	0.97062	0.969892	0.848724	0.716261	0.616557	0.601983
	409	1.166	1.1676	1.1726	1.2857	1.2721	1.2301	1.2616	1.2763	1.1305	0.9182	0.7879	0.7454		409	0.967314	0.971139	0.969973	0.978016	0.9624	0.947762	0.970312	0.967921	0.848724	0.71712	0.615932	0.600935
	409.5	1.1657	1.1677	1.1716	1.2867	1.2727	1.2319	1.262	1.2779	1.1307	0.9173	0.7876	0.7437		409.5	0.967065	0.971222	0.969145	0.978777	0.962854	0.949149	0.97062	0.969134	0.848874	0.716417	0.615697	0.599565
	410	1.1656	1.1671	1.1716	1.2862	1.2712	1.2321	1.2622	1.2779	1.1299	0.9106	0.7876	0.7439		410	0.966982	0.970723	0.969145	0.978396	0.961719	0.949303	0.970774	0.969134	0.848273	0.711184	0.615697	0.599726
	410.5	1.1653	1.1658	1.1728	1.2855	1.2712	1.2324	1.2627	1.2766	1.1314	0.9134	0.7875	0.7445		410.5	0.966733	0.969642	0.970138	0.977864	0.961719	0.949534	0.971158	0.968148	0.849399	0.713371	0.615619	0.60021
	411	1.1665	1.1659	1.1732	1.2848	1.2715	1.2324	1.2613	1.2762	1.1304	0.915	0.7866	0.7425		411	0.967729	0.969725	0.970469	0.977332	0.961946	0.949534	0.970082	0.967845	0.848649	0.71462	0.614916	0.598597
	411.5	1.1656	1.1661	1.1727	1.2855	1.2703	1.2324	1.2612	1.2777	1.1313	0.9142	0.7863	0.7429		411.5	0.966982	0.969891	0.970055	0.977864	0.961038	0.949534	0.970005	0.968982	0.849324	0.713996	0.614681	0.59892
	412	1.1655	1.1676	1.1731	1.2855	1.2718	1.2331	1.2616	1.2764	1.1301	0.9136	0.7858	0.7422		412	0.966899	0.971139	0.970386	0.977864	0.962173	0.950073	0.970312	0.967996	0.848423	0.713527	0.61429	0.598355
	412.5	1.1656	1.166	1.1712	1.2837	1.2702	1.2316	1.2621	1.2758	1.1314	0.9135	0.7854	0.7401		412.5	0.966982	0.969808	0.968815	0.976495	0.960962	0.948917	0.970697	0.967541	0.849399	0.713449	0.613977	0.596662
	413	1.1663	1.1662	1.1713	1.283	1.2703	1.2309	1.2616	1.2757	1.1324	0.9162	0.7847	0.7406		413	0.967563	0.969974	0.968897	0.975962	0.961038	0.948378	0.970312	0.967465	0.85015	0.715558	0.61343	0.597065
	413.5	1.1666	1.1665	1.1719	1.2846	1.2716	1.2322	1.2611	1.2776	1.1316	0.9156	0.7848	0.7402		413.5	0.967812	0.970224	0.969394	0.977179	0.962021	0.94938	0.969928	0.968906	0.84955	0.715089	0.613508	0.596743
	414	1.1656	1.1682	1.1716	1.2843	1.2721	1.2309	1.2621	1.2759	1.1323	0.9107	0.7831	0.7396		414	0.966982	0.971638	0.969145	0.976951	0.9624	0.948378	0.970697	0.967617	0.850075	0.711262	0.612179	0.596259
	414.5	1.1654	1.167	1.1721	1.2847	1.2716	1.2318	1.2598	1.2742	1.1317	0.9081	0.7843	0.7387		414.5	0.966816	0.97064	0.969559	0.977255	0.962021	0.949072	0.968928	0.966328	0.849625	0.709231	0.613118	0.595534
	415	1.1647	1.1662	1.1724	1.2856	1.2715	1.2316	1.2597	1.2749	1.1312	0.911	0.783	0.7389		415	0.966235	0.969974	0.969807	0.97794	0.961946	0.948917	0.968851	0.966859	0.849249	0.711496	0.612101	0.595695
	415.5	1.166	1.1683	1.1715	1.2843	1.2717	1.2324	1.2594	1.2757	1.1308	0.9115	0.7823	0.7392		415.5	0.967314	0.971721	0.969063	0.976951	0.962097	0.949534	0.96862	0.967465	0.848949	0.711887	0.611554	0.595937
	416	1.1669	1.1662	1.1718	1.2847	1.2711	1.2314	1.2599	1.2747	1.1315	0.9107	0.7831	0.739		416	0.96806	0.969974	0.969311	0.977255	0.961643	0.948763	0.969005	0.966707	0.849474	0.711262	0.612179	0.595776
	416.5	1.1653	1.168	1.1725	1.2848	1.2708	1.2306	1.2597	1.2752	1.1307	0.9093	0.7814	0.7384		416.5	0.966733	0.971471	0.96989	0.977332	0.961416	0.948147	0.968851	0.967086	0.848874	0.710169	0.610851	0.595292
	417	1.1649	1.1674	1.1728	1.2856	1.2706	1.2316	1.2601	1.2749	1.131	0.9061	0.7808	0.7375		417	0.966401	0.970972	0.970138	0.97794	0.961265	0.948917	0.969159	0.966859	0.849099	0.707669	0.610381	0.594566
	417.5	1.1645	1.1673	1.1724	1.2859	1.2725	1.2306	1.2606	1.2761	1.1303	0.9083	0.7805	0.7361		417.5	0.966069	0.970889	0.969807	0.978168	0.962702	0.948147	0.969543	0.967769	0.848574	0.709388	0.610147	0.593438
	418	1.1656	1.1666	1.1718	1.2852	1.2705	1.2307	1.2595	1.2759	1.1309	0.9117	0.7793	0.7372		418	0.966982	0.970307	0.969311	0.977636	0.961189	0.948224	0.968697	0.967617	0.849024	0.712043	0.609209	0.594324
	418.5	1.166	1.167	1.1722	1.2854	1.2703	1.23	1.2612	1.2747	1.1326	0.9047	0.7795	0.7375		418.5	0.967314	0.97064	0.969642	0.977788	0.961038	0.947685	0.970005	0.966707	0.8503	0.706576	0.609365	0.594566
	419	1.1657	1.1672	1.1723	1.2851	1.271	1.2304	1.2615	1.2758	1.1304	0.9044	0.7785	0.7364		419	0.967065	0.970806	0.969725	0.97756	0.961568	0.947993	0.970235	0.967541	0.848649	0.706342	0.608583	0.593679
	419.5	1.166	1.1654	1.1733	1.2856	1.2703	1.2302	1.2598	1.2743	1.1285	0.9101	0.778	0.7352		419.5	0.967314	0.969309	0.970552	0.97794	0.961038	0.947839	0.968928	0.966404	0.847222	0.710793	0.608193	0.592712
	420	1.165	1.1664	1.1712	1.284	1.2706	1.2311	1.2612	1.2751	1.1288	0.9084	0.7764	0.7344		420	0.966484	0.970141	0.968815	0.976723	0.961265	0.948532	0.970005	0.96701	0.847447	0.709466	0.606942	0.592067
	420.5	1.165	1.1673	1.1715	1.2846	1.2698	1.231	1.2608	1.2756	1.1291	0.907	0.7767	0.7345		420.5	0.966484	0.970889	0.969063	0.977179	0.96066	0.948455	0.969697	0.96739	0.847673	0.708372	0.607176	0.592148
	421	1.1641	1.1666	1.1714	1.2853	1.2701	1.2298	1.2607	1.2745	1.128	0.9033	0.7754	0.7341		421	0.965738	0.970307	0.96898	0.977712	0.960887	0.947531	0.96962	0.966555	0.846847	0.705483	0.60616	0.591825
	421.5	1.1652	1.1649	1.172	1.2849	1.2706	1.2302	1.2611	1.2751	1.1267	0.9025	0.7755	0.7336		421.5	0.96665	0.968893	0.969476	0.977408	0.961265	0.947839	0.969928	0.96701	0.845871	0.704858	0.606238	0.591422
	422	1.1653	1.1652	1.1724	1.2861	1.2716	1.2304	1.2603	1.2764	1.1272	0.9046	0.7753	0.7327		422	0.966733	0.969142	0.969807	0.97832	0.962021	0.947993	0.969312	0.967996	0.846246	0.706498	0.606082	0.590697
	422.5	1.1655	1.1676	1.1705	1.2856	1.2704	1.2319	1.2601	1.2767	1.1271	0.9075	0.7749	0.7323		422.5	0.966899	0.971139	0.968236	0.97794	0.961114	0.949149	0.969159	0.968224	0.846171	0.708763	0.605769	0.590374
	423	1.1641	1.1667	1.1717	1.285	1.2719	1.23	1.2606	1.2757	1.1254	0.9019	0.774	0.7315		423	0.965738	0.97039	0.969228	0.977484	0.962248	0.947685	0.969543	0.967465	0.844895	0.704389	0.605066	0.589729
	423.5	1.1653	1.1666	1.1729	1.2856	1.2708	1.2304	1.2603	1.2754	1.1248	0.9024	0.7742	0.7305		423.5	0.966733	0.970307	0.970221	0.97794	0.961416	0.947993	0.969312	0.967238	0.844444	0.70478	0.605222	0.588923
	424	1.1645	1.1663	1.1728	1.2849	1.2719	1.2315	1.2595	1.2752	1.1231	0.9007	0.7736	0.7305		424	0.966069	0.970057	0.970138	0.977408	0.962248	0.94884	0.968697	0.967086	0.843168	0.703452	0.604753	0.588923
	424.5	1.1657	1.1671	1.1713	1.2846	1.2714	1.2311	1.2606	1.2749	1.1238	0.9052	0.7725	0.7304		424.5	0.967065	0.970723	0.968897	0.977179	0.96187	0.948532	0.969543	0.966859	0.843694	0.706967	0.603893	0.588842
	425	1.1643	1.1659	1.1715	1.2834	1.2719	1.2309	1.2614	1.2752	1.1231	0.9046	0.7722	0.73		425	0.965903	0.969725	0.969063	0.976267	0.962248	0.948378	0.970158	0.967086	0.843168	0.706498	0.603659	0.58852
	425.5	1.1649	1.1671	1.1711	1.2844	1.2707	1.2315	1.2613	1.2759	1.1231	0.898	0.7713	0.7298		425.5	0.966401	0.970723	0.968732	0.977027	0.961341	0.94884	0.970082	0.967617	0.843168	0.701343	0.602955	0.588359
	426	1.1646	1.1665	1.172	1.2834	1.2698	1.2292	1.2604	1.2759	1.1226	0.8984	0.7708	0.7287		426	0.966152	0.970224	0.969476	0.976267	0.96066	0.947068	0.969389	0.967617	0.842793	0.701656	0.602564	0.587472
	426.5	1.1637	1.1655	1.1714	1.2847	1.2698	1.2299	1.2609	1.275	1.1231	0.9023	0.7708	0.7279		426.5	0.965406	0.969392	0.96898	0.977255	0.96066	0.947608	0.969774	0.966935	0.843168	0.704702	0.602564	0.586827
	427	1.1644	1.1665	1.172	1.2835	1.2697	1.2291	1.261	1.275	1.1224	0.9009	0.7689	0.7272		427	0.965986	0.970224	0.969476	0.976343	0.960584	0.946991	0.969851	0.966935	0.842643	0.703608	0.601079	0.586263
	427.5	1.1651	1.1669	1.172	1.284	1.2704	1.2293	1.2601	1.2743	1.1236	0.9011	0.7694	0.7264		427.5	0.966567	0.970556	0.969476	0.976723	0.961114	0.947145	0.969159	0.966404	0.843544	0.703764	0.60147	0.585618
	428	1.1652	1.1676	1.1717	1.2836	1.2699	1.2283	1.26	1.2751	1.123	0.8982	0.7673	0.7259		428	0.96665	0.971139	0.969228	0.976419	0.960735	0.946375	0.969082	0.96701	0.843093	0.7015	0.599828	0.585214
	428.5	1.1644	1.1667	1.1721	1.2841	1.2704	1.2287	1.2598	1.2754	1.1227	0.8978	0.7669	0.7255		428.5	0.965986	0.97039	0.969559	0.976799	0.961114	0.946683	0.968928	0.967238	0.842868	0.701187	0.599515	0.584892
	429	1.1647	1.1662	1.1709	1.2839	1.269	1.2295	1.2599	1.2748	1.1227	0.9004	0.7667	0.725		429	0.966235	0.969974	0.968566	0.976647	0.960054	0.947299	0.969005	0.966783	0.842868	0.703218	0.599359	0.584489
	429.5	1.1651	1.1664	1.1729	1.2846	1.2695	1.2303	1.2605	1.274	1.1223	0.9025	0.7661	0.7243		429.5	0.966567	0.970141	0.970221	0.977179	0.960433	0.947916	0.969466	0.966176	0.842568	0.704858	0.59889	0.583925
	430	1.1638	1.1658	1.1717	1.283	1.2694	1.2284	1.2606	1.2755	1.1236	0.8968	0.7648	0.7233		430	0.965489	0.969642	0.969228	0.975962	0.960357	0.946452	0.969543	0.967314	0.843544	0.700406	0.597874	0.583118
	430.5	1.1651	1.1669	1.1705	1.283	1.2692	1.2284	1.2598	1.2745	1.123	0.896	0.7643	0.7217		430.5	0.966567	0.970556	0.968236	0.975962	0.960206	0.946452	0.968928	0.966555	0.843093	0.699781	0.597483	0.581828
	431	1.166	1.166	1.1716	1.2825	1.2694	1.2299	1.2605	1.2743	1.1216	0.9018	0.7636	0.722		431	0.967314	0.969808	0.969145	0.975582	0.960357	0.947608	0.969466	0.966404	0.842042	0.704311	0.596936	0.58207
	431.5	1.1646	1.1667	1.1719	1.2833	1.2702	1.2283	1.2619	1.2748	1.1228	0.8976	0.7633	0.7211		431.5	0.966152	0.97039	0.969394	0.97619	0.960962	0.946375	0.970543	0.966783	0.842943	0.701031	0.596701	0.581345
	432	1.165	1.1653	1.1729	1.2841	1.2709	1.2291	1.2621	1.2748	1.1222	0.8946	0.7631	0.7211		432	0.966484	0.969226	0.970221	0.976799	0.961492	0.946991	0.970697	0.966783	0.842492	0.698688	0.596545	0.581345
	432.5	1.1645	1.1665	1.1728	1.2813	1.2703	1.2277	1.2599	1.274	1.1224	0.8918	0.7629	0.7202		432.5	0.966069	0.970224	0.970138	0.974669	0.961038	0.945913	0.969005	0.966176	0.842643	0.696501	0.596388	0.580619
	433	1.1649	1.1665	1.1722	1.2823	1.2692	1.2293	1.26	1.2733	1.1214	0.8949	0.7614	0.7192		433	0.966401	0.970224	0.969642	0.97543	0.960206	0.947145	0.969082	0.965645	0.841892	0.698922	0.595216	0.579813
	433.5	1.1643	1.1658	1.1714	1.2831	1.2698	1.2287	1.259	1.2743	1.1219	0.8959	0.7607	0.7179		433.5	0.965903	0.969642	0.96898	0.976038	0.96066	0.946683	0.968313	0.966404	0.842267	0.699703	0.594669	0.578765
	434	1.1642	1.1658	1.1716	1.2831	1.2692	1.2283	1.2594	1.2735	1.1222	0.8955	0.7621	0.7179		434	0.96582	0.969642	0.969145	0.976038	0.960206	0.946375	0.96862	0.965797	0.842492	0.699391	0.595763	0.578765
	434.5	1.1647	1.1666	1.1718	1.2817	1.2711	1.2289	1.2599	1.2742	1.1226	0.8916	0.7605	0.7184		434.5	0.966235	0.970307	0.969311	0.974973	0.961643	0.946837	0.969005	0.966328	0.842793	0.696345	0.594512	0.579168
	435	1.1644	1.1654	1.1718	1.2819	1.2695	1.2284	1.2599	1.2731	1.1206	0.8918	0.7603	0.7162		435	0.965986	0.969309	0.969311	0.975126	0.960433	0.946452	0.969005	0.965494	0.841291	0.696501	0.594356	0.577394
	435.5	1.164	1.1664	1.1716	1.2826	1.2703	1.2292	1.2587	1.2748	1.1205	0.895	0.7583	0.7154		435.5	0.965655	0.970141	0.969145	0.975658	0.961038	0.947068	0.968082	0.966783	0.841216	0.699	0.592792	0.576749
	436	1.1637	1.1662	1.1722	1.2828	1.2688	1.2287	1.2593	1.2736	1.1217	0.8949	0.7581	0.7154		436	0.965406	0.969974	0.969642	0.97581	0.959903	0.946683	0.968543	0.965873	0.842117	0.698922	0.592636	0.576749
	436.5	1.1646	1.1653	1.1713	1.2823	1.2697	1.2288	1.2595	1.2745	1.1214	0.8943	0.7587	0.7152		436.5	0.966152	0.969226	0.968897	0.97543	0.960584	0.94676	0.968697	0.966555	0.841892	0.698454	0.593105	0.576588
	437	1.1642	1.166	1.1713	1.2817	1.2707	1.229	1.2602	1.2727	1.1212	0.8915	0.7571	0.714		437	0.96582	0.969808	0.968897	0.974973	0.961341	0.946914	0.969236	0.96519	0.841742	0.696267	0.591854	0.575621
	437.5	1.164	1.1659	1.1709	1.2814	1.2703	1.2272	1.2594	1.2732	1.1192	0.8928	0.7572	0.7141		437.5	0.965655	0.969725	0.968566	0.974745	0.961038	0.945527	0.96862	0.96557	0.84024	0.697282	0.591932	0.575701
	438	1.1637	1.1666	1.1709	1.2832	1.2699	1.2275	1.2589	1.273	1.1193	0.8961	0.7551	0.7122		438	0.965406	0.970307	0.968566	0.976114	0.960735	0.945759	0.968236	0.965418	0.840315	0.699859	0.590291	0.57417
	438.5	1.1645	1.1666	1.1707	1.2809	1.2689	1.2287	1.259	1.2739	1.12	0.8936	0.7561	0.7129		438.5	0.966069	0.970307	0.968401	0.974365	0.959979	0.946683	0.968313	0.9661	0.840841	0.697907	0.591073	0.574734
	439	1.1634	1.1679	1.1709	1.2819	1.2692	1.2282	1.2584	1.2724	1.1205	0.8898	0.756	0.7134		439	0.965157	0.971388	0.968566	0.975126	0.960206	0.946298	0.967851	0.964963	0.841216	0.694939	0.590994	0.575137
	439.5	1.1646	1.1662	1.1716	1.2824	1.2679	1.2288	1.2603	1.2733	1.1194	0.8899	0.7562	0.7127		439.5	0.966152	0.969974	0.969145	0.975506	0.959222	0.94676	0.969312	0.965645	0.84039	0.695017	0.591151	0.574573
	440	1.1635	1.1667	1.1711	1.2816	1.269	1.2275	1.2599	1.2735	1.1193	0.8937	0.7547	0.713		440	0.96524	0.97039	0.968732	0.974897	0.960054	0.945759	0.969005	0.965797	0.840315	0.697985	0.589978	0.574815
	440.5	1.1641	1.1654	1.1718	1.282	1.2676	1.2285	1.259	1.2731	1.1193	0.8941	0.7542	0.7122		440.5	0.965738	0.969309	0.969311	0.975202	0.958995	0.946529	0.968313	0.965494	0.840315	0.698297	0.589587	0.57417
	441	1.1642	1.1663	1.1719	1.2817	1.2696	1.227	1.2593	1.274	1.1207	0.8931	0.7543	0.7107		441	0.96582	0.970057	0.969394	0.974973	0.960508	0.945373	0.968543	0.966176	0.841366	0.697516	0.589665	0.57296
	441.5	1.1652	1.1656	1.1715	1.2807	1.2688	1.2275	1.2593	1.2728	1.1203	0.8884	0.7541	0.7106		441.5	0.96665	0.969475	0.969063	0.974213	0.959903	0.945759	0.968543	0.965266	0.841066	0.693846	0.589509	0.57288
	442	1.1635	1.1656	1.1727	1.2806	1.268	1.2285	1.2586	1.273	1.1198	0.8896	0.7532	0.7088		442	0.96524	0.969475	0.970055	0.974137	0.959298	0.946529	0.968005	0.965418	0.840691	0.694783	0.588805	0.571429
	442.5	1.1637	1.1672	1.1715	1.2812	1.2687	1.2286	1.2594	1.2737	1.1199	0.8906	0.7527	0.7092		442.5	0.965406	0.970806	0.969063	0.974593	0.959828	0.946606	0.96862	0.965949	0.840766	0.695564	0.588415	0.571751
	443	1.1653	1.1662	1.1712	1.2804	1.2687	1.2284	1.2582	1.2721	1.1179	0.8907	0.7518	0.7092		443	0.966733	0.969974	0.968815	0.973984	0.959828	0.946452	0.967697	0.964735	0.839264	0.695642	0.587711	0.571751
	443.5	1.1635	1.1661	1.1708	1.2815	1.2684	1.228	1.2586	1.2725	1.1183	0.8873	0.7521	0.7085		443.5	0.96524	0.969891	0.968484	0.974821	0.959601	0.946144	0.968005	0.965039	0.839565	0.692987	0.587946	0.571187
	444	1.1627	1.1647	1.1704	1.2812	1.2682	1.2279	1.2587	1.2733	1.1176	0.8864	0.75	0.7087		444	0.964576	0.968727	0.968153	0.974593	0.959449	0.946067	0.968082	0.965645	0.839039	0.692284	0.586304	0.571348
	444.5	1.1642	1.165	1.1717	1.2809	1.2679	1.2282	1.2585	1.2722	1.1184	0.8882	0.7505	0.7081		444.5	0.96582	0.968976	0.969228	0.974365	0.959222	0.946298	0.967928	0.964811	0.83964	0.693689	0.586695	0.570864
	445	1.1647	1.1673	1.1704	1.2811	1.2699	1.2273	1.2574	1.2726	1.1166	0.8897	0.7494	0.7069		445	0.966235	0.970889	0.968153	0.974517	0.960735	0.945604	0.967082	0.965115	0.838288	0.694861	0.585835	0.569897
	445.5	1.1643	1.1661	1.1718	1.2796	1.2686	1.2286	1.2582	1.272	1.1177	0.8902	0.7497	0.7072		445.5	0.965903	0.969891	0.969311	0.973376	0.959752	0.946606	0.967697	0.964659	0.839114	0.695251	0.586069	0.570139
	446	1.163	1.1671	1.1716	1.2804	1.2678	1.2285	1.2589	1.2738	1.1171	0.8825	0.748	0.7064		446	0.964825	0.970723	0.969145	0.973984	0.959147	0.946529	0.968236	0.966025	0.838664	0.689238	0.58474	0.569494
	446.5	1.163	1.1651	1.1715	1.2797	1.2681	1.2279	1.2567	1.2734	1.1161	0.8868	0.7479	0.7066		446.5	0.964825	0.969059	0.969063	0.973452	0.959374	0.946067	0.966544	0.965721	0.837913	0.692596	0.584662	0.569655
	447	1.1628	1.1657	1.1716	1.2795	1.268	1.2274	1.2578	1.2724	1.1158	0.89	0.7477	0.7038		447	0.964659	0.969558	0.969145	0.9733	0.959298	0.945681	0.96739	0.964963	0.837688	0.695095	0.584506	0.567398
	447.5	1.1635	1.1665	1.1711	1.2798	1.2679	1.2274	1.26	1.2721	1.1159	0.8858	0.7473	0.7062		447.5	0.96524	0.970224	0.968732	0.973528	0.959222	0.945681	0.969082	0.964735	0.837763	0.691815	0.584193	0.569332
	448	1.164	1.1652	1.172	1.2808	1.2681	1.2289	1.2594	1.273	1.1146	0.885	0.7465	0.7046		448	0.965655	0.969142	0.969476	0.974289	0.959374	0.946837	0.96862	0.965418	0.836787	0.69119	0.583568	0.568043
	448.5	1.1641	1.1665	1.1713	1.2798	1.2675	1.2268	1.2568	1.2736	1.113	0.884	0.7442	0.7032		448.5	0.965738	0.970224	0.968897	0.973528	0.95892	0.945219	0.966621	0.965873	0.835586	0.690409	0.58177	0.566914
	449	1.1639	1.167	1.1715	1.2793	1.2689	1.2268	1.259	1.2721	1.1135	0.8845	0.7453	0.7043		449	0.965572	0.97064	0.969063	0.973148	0.959979	0.945219	0.968313	0.964735	0.835961	0.6908	0.58263	0.567801
	449.5	1.163	1.1646	1.1708	1.2797	1.2684	1.2259	1.2583	1.2724	1.1131	0.8862	0.7439	0.7028		449.5	0.964825	0.968643	0.968484	0.973452	0.959601	0.944526	0.967774	0.964963	0.835661	0.692127	0.581535	0.566591
	450	1.1638	1.1663	1.1712	1.2812	1.2674	1.2262	1.2583	1.2724	1.1131	0.8825	0.7424	0.7021		450	0.965489	0.970057	0.968815	0.974593	0.958844	0.944757	0.967774	0.964963	0.835661	0.689238	0.580363	0.566027
	450.5	1.164	1.166	1.1707	1.2813	1.2667	1.2258	1.2563	1.2716	1.1127	0.8815	0.7414	0.7008		450.5	0.965655	0.969808	0.968401	0.974669	0.958314	0.944449	0.966236	0.964356	0.83536	0.688457	0.579581	0.564979
	451	1.1635	1.1659	1.1699	1.2789	1.2673	1.2267	1.2562	1.2723	1.1115	0.8819	0.7418	0.7004		451	0.96524	0.969725	0.967739	0.972843	0.958768	0.945142	0.966159	0.964887	0.834459	0.688769	0.579894	0.564657
	451.5	1.1637	1.166	1.1709	1.2799	1.2683	1.2261	1.2571	1.2715	1.1109	0.886	0.7407	0.7006		451.5	0.965406	0.969808	0.968566	0.973604	0.959525	0.94468	0.966851	0.96428	0.834009	0.691971	0.579034	0.564818
	452	1.1634	1.1656	1.1702	1.28	1.2669	1.2272	1.2582	1.2723	1.1121	0.8824	0.741	0.6994		452	0.965157	0.969475	0.967987	0.97368	0.958466	0.945527	0.967697	0.964887	0.83491	0.68916	0.579268	0.56385
	452.5	1.1639	1.1659	1.1715	1.2798	1.2681	1.2261	1.2568	1.2725	1.1124	0.8796	0.7394	0.6986		452.5	0.965572	0.969725	0.969063	0.973528	0.959374	0.94468	0.966621	0.965039	0.835135	0.686973	0.578018	0.563205
	453	1.1636	1.1653	1.1702	1.2813	1.2665	1.2258	1.2566	1.2714	1.1111	0.8809	0.7397	0.698		453	0.965323	0.969226	0.967987	0.974669	0.958163	0.944449	0.966467	0.964204	0.834159	0.687988	0.578252	0.562722
	453.5	1.1624	1.1653	1.172	1.2803	1.2663	1.2271	1.2575	1.2723	1.1112	0.8823	0.7388	0.6974		453.5	0.964327	0.969226	0.969476	0.973908	0.958012	0.94545	0.967159	0.964887	0.834234	0.689082	0.577548	0.562238
	454	1.1642	1.1659	1.1723	1.279	1.268	1.2265	1.2557	1.2711	1.1108	0.8823	0.7383	0.697		454	0.96582	0.969725	0.969725	0.97292	0.959298	0.944988	0.965774	0.963977	0.833934	0.689082	0.577158	0.561916
	454.5	1.1632	1.1665	1.1713	1.2805	1.267	1.2255	1.2569	1.2725	1.1122	0.8795	0.7374	0.6968		454.5	0.964991	0.970224	0.968897	0.974061	0.958541	0.944218	0.966697	0.965039	0.834985	0.686895	0.576454	0.561754
	455	1.1628	1.1647	1.1708	1.2798	1.2664	1.2256	1.2561	1.2721	1.1107	0.8781	0.7372	0.6953		455	0.964659	0.968727	0.968484	0.973528	0.958087	0.944295	0.966082	0.964735	0.833859	0.685801	0.576298	0.560545
	455.5	1.1637	1.1655	1.1713	1.2795	1.2666	1.2261	1.255	1.2718	1.1093	0.8805	0.7369	0.6943		455.5	0.965406	0.969392	0.968897	0.9733	0.958239	0.94468	0.965236	0.964508	0.832808	0.687676	0.576063	0.559739
	456	1.1619	1.1661	1.1704	1.2799	1.2655	1.2268	1.2575	1.2716	1.1097	0.8836	0.7353	0.6938		456	0.963912	0.969891	0.968153	0.973604	0.957407	0.945219	0.967159	0.964356	0.833108	0.690097	0.574812	0.559336
	456.5	1.1634	1.1666	1.171	1.2788	1.2652	1.2264	1.2565	1.2711	1.1098	0.8841	0.7351	0.6928		456.5	0.965157	0.970307	0.968649	0.972767	0.95718	0.944911	0.96639	0.963977	0.833183	0.690487	0.574656	0.55853
	457	1.1629	1.1647	1.17	1.2796	1.2654	1.2253	1.2552	1.2713	1.1094	0.8788	0.734	0.6917		457	0.964742	0.968727	0.967822	0.973376	0.957331	0.944063	0.96539	0.964129	0.832883	0.686348	0.573796	0.557643
	457.5	1.1621	1.1654	1.1714	1.2791	1.2676	1.227	1.2556	1.2716	1.1099	0.8756	0.7357	0.6929		457.5	0.964078	0.969309	0.96898	0.972996	0.958995	0.945373	0.965698	0.964356	0.833258	0.683849	0.575125	0.55861
	458	1.163	1.1668	1.1715	1.2789	1.2654	1.2267	1.2562	1.2731	1.1103	0.8796	0.7341	0.6917		458	0.964825	0.970473	0.969063	0.972843	0.957331	0.945142	0.966159	0.965494	0.833559	0.686973	0.573874	0.557643
	458.5	1.1638	1.165	1.1707	1.2785	1.2661	1.2257	1.2558	1.2725	1.1096	0.8813	0.7337	0.6916		458.5	0.965489	0.968976	0.968401	0.972539	0.95786	0.944372	0.965851	0.965039	0.833033	0.688301	0.573562	0.557562
	459	1.1634	1.1657	1.1702	1.2787	1.267	1.2263	1.2551	1.2724	1.1094	0.8771	0.7329	0.6895		459	0.965157	0.969558	0.967987	0.972691	0.958541	0.944834	0.965313	0.964963	0.832883	0.68502	0.572936	0.555869
	459.5	1.1632	1.1653	1.1707	1.2786	1.2658	1.2269	1.2557	1.2717	1.1094	0.8739	0.7343	0.6893		459.5	0.964991	0.969226	0.968401	0.972615	0.957634	0.945296	0.965774	0.964432	0.832883	0.682521	0.574031	0.555708
	460	1.1627	1.1644	1.1712	1.2804	1.266	1.2258	1.2566	1.2713	1.1089	0.8718	0.7334	0.6878		460	0.964576	0.968477	0.968815	0.973984	0.957785	0.944449	0.966467	0.964129	0.832508	0.680881	0.573327	0.554499
	460.5	1.1625	1.1656	1.1719	1.2791	1.2666	1.225	1.2566	1.2722	1.1104	0.8776	0.7317	0.6886		460.5	0.96441	0.969475	0.969394	0.972996	0.958239	0.943832	0.966467	0.964811	0.833634	0.685411	0.571998	0.555144
	461	1.162	1.1655	1.1708	1.2795	1.2661	1.2261	1.256	1.2717	1.1086	0.8747	0.7309	0.6879		461	0.963995	0.969392	0.968484	0.9733	0.95786	0.94468	0.966005	0.964432	0.832282	0.683146	0.571373	0.554579
	461.5	1.1623	1.1668	1.1708	1.2797	1.2668	1.2264	1.2565	1.2713	1.1096	0.8735	0.7314	0.6896		461.5	0.964244	0.970473	0.968484	0.973452	0.95839	0.944911	0.96639	0.964129	0.833033	0.682209	0.571764	0.55595
	462	1.1623	1.1652	1.1711	1.2782	1.2648	1.2252	1.255	1.2713	1.1097	0.8727	0.7299	0.685		462	0.964244	0.969142	0.968732	0.972311	0.956877	0.943986	0.965236	0.964129	0.833108	0.681584	0.570591	0.552241
	462.5	1.1623	1.1651	1.1697	1.278	1.2655	1.2236	1.2543	1.2716	1.1078	0.874	0.7297	0.6864		462.5	0.964244	0.969059	0.967574	0.972159	0.957407	0.942754	0.964698	0.964356	0.831682	0.682599	0.570435	0.55337
	463	1.1626	1.1663	1.1712	1.2781	1.2655	1.225	1.2551	1.2704	1.109	0.8779	0.7291	0.685		463	0.964493	0.970057	0.968815	0.972235	0.957407	0.943832	0.965313	0.963446	0.832583	0.685645	0.569966	0.552241
	463.5	1.162	1.1655	1.1715	1.2776	1.2645	1.2244	1.2558	1.2716	1.1083	0.8745	0.7287	0.685		463.5	0.963995	0.969392	0.969063	0.971855	0.95665	0.94337	0.965851	0.964356	0.832057	0.68299	0.569653	0.552241
	464	1.1619	1.1649	1.1703	1.2796	1.2662	1.2242	1.2556	1.2699	1.1061	0.869	0.7273	0.6838		464	0.963912	0.968893	0.96807	0.973376	0.957936	0.943216	0.965698	0.963067	0.830405	0.678694	0.568558	0.551274
	464.5	1.1637	1.1644	1.1706	1.2792	1.2658	1.224	1.2561	1.2689	1.1072	0.8715	0.7288	0.685		464.5	0.965406	0.968477	0.968318	0.973072	0.957634	0.943062	0.966082	0.962309	0.831231	0.680647	0.569731	0.552241
	465	1.1625	1.1648	1.1717	1.2784	1.2656	1.2248	1.2556	1.2703	1.1085	0.8743	0.7281	0.6838		465	0.96441	0.96881	0.969228	0.972463	0.957482	0.943678	0.965698	0.96337	0.832207	0.682833	0.569184	0.551274
	465.5	1.1632	1.1657	1.1708	1.2775	1.2648	1.2236	1.2555	1.2696	1.1063	0.8709	0.7271	0.6816		465.5	0.964991	0.969558	0.968484	0.971778	0.956877	0.942754	0.965621	0.962839	0.830556	0.680178	0.568402	0.5495
	466	1.1622	1.1648	1.1712	1.2781	1.2642	1.2238	1.2546	1.2707	1.1085	0.869	0.7264	0.6823		466	0.964161	0.96881	0.968815	0.972235	0.956423	0.942908	0.964928	0.963674	0.832207	0.678694	0.567855	0.550064
	466.5	1.1625	1.1661	1.1703	1.2778	1.266	1.224	1.2544	1.2712	1.1065	0.8663	0.7267	0.6816		466.5	0.96441	0.969891	0.96807	0.972007	0.957785	0.943062	0.964775	0.964053	0.830706	0.676585	0.568089	0.5495
	467	1.1621	1.1659	1.1708	1.2789	1.2665	1.2241	1.254	1.2697	1.107	0.8715	0.7257	0.6809		467	0.964078	0.969725	0.968484	0.972843	0.958163	0.943139	0.964467	0.962915	0.831081	0.680647	0.567308	0.548936
	467.5	1.1623	1.1652	1.1696	1.2777	1.2659	1.223	1.2555	1.2704	1.1073	0.871	0.7246	0.6809		467.5	0.964244	0.969142	0.967491	0.971931	0.957709	0.942291	0.965621	0.963446	0.831306	0.680256	0.566448	0.548936
	468	1.1629	1.1651	1.1705	1.2773	1.2651	1.2239	1.2546	1.2714	1.1067	0.8671	0.7239	0.6795		468	0.964742	0.969059	0.968236	0.971626	0.957104	0.942985	0.964928	0.964204	0.830856	0.67721	0.565901	0.547807
	468.5	1.1615	1.1653	1.1715	1.2791	1.2659	1.2237	1.2552	1.2701	1.1069	0.8644	0.7238	0.6791		468.5	0.963581	0.969226	0.969063	0.972996	0.957709	0.942831	0.96539	0.963219	0.831006	0.675102	0.565822	0.547485
	469	1.162	1.1651	1.1708	1.2764	1.2645	1.2235	1.2542	1.2704	1.1073	0.8668	0.7228	0.6792		469	0.963995	0.969059	0.968484	0.970942	0.95665	0.942677	0.964621	0.963446	0.831306	0.676976	0.565041	0.547565
	469.5	1.162	1.1655	1.1706	1.2789	1.2641	1.2241	1.2551	1.2715	1.1059	0.8683	0.7221	0.6791		469.5	0.963995	0.969392	0.968318	0.972843	0.956347	0.943139	0.965313	0.96428	0.830255	0.678147	0.564493	0.547485
	470	1.1623	1.1671	1.1716	1.278	1.2641	1.2232	1.2533	1.2725	1.1045	0.8676	0.7215	0.6779		470	0.964244	0.970723	0.969145	0.972159	0.956347	0.942445	0.963929	0.965039	0.829204	0.677601	0.564024	0.546517
	470.5	1.1612	1.1638	1.1703	1.279	1.2628	1.223	1.2528	1.2701	1.1043	0.8657	0.721	0.6772		470.5	0.963332	0.967978	0.96807	0.97292	0.955364	0.942291	0.963544	0.963219	0.829054	0.676117	0.563634	0.545953
	471	1.1622	1.1645	1.1694	1.2783	1.2631	1.2235	1.2535	1.2698	1.1046	0.8638	0.7208	0.6768		471	0.964161	0.96856	0.967326	0.972387	0.955591	0.942677	0.964082	0.962991	0.829279	0.674633	0.563477	0.54563
	471.5	1.1622	1.1655	1.171	1.2787	1.2627	1.2233	1.2543	1.2697	1.1046	0.8675	0.7194	0.6754		471.5	0.964161	0.969392	0.968649	0.972691	0.955288	0.942523	0.964698	0.962915	0.829279	0.677523	0.562383	0.544502
	472	1.1628	1.164	1.1708	1.2777	1.2628	1.2228	1.2537	1.2692	1.1034	0.8662	0.7189	0.676		472	0.964659	0.968144	0.968484	0.971931	0.955364	0.942137	0.964236	0.962536	0.828378	0.676507	0.561992	0.544985
	472.5	1.1615	1.1651	1.1706	1.2802	1.2631	1.2227	1.2532	1.2695	1.1036	0.8644	0.7188	0.6763		472.5	0.963581	0.969059	0.968318	0.973832	0.955591	0.94206	0.963852	0.962764	0.828529	0.675102	0.561914	0.545227
	473	1.1624	1.1662	1.1701	1.2774	1.2638	1.2236	1.2539	1.2704	1.1038	0.8608	0.7185	0.6749		473	0.964327	0.969974	0.967905	0.971702	0.95612	0.942754	0.96439	0.963446	0.828679	0.67229	0.561679	0.544099
	473.5	1.1619	1.1644	1.1707	1.2779	1.2631	1.223	1.2541	1.2691	1.104	0.8621	0.7172	0.6743		473.5	0.963912	0.968477	0.968401	0.972083	0.955591	0.942291	0.964544	0.96246	0.828829	0.673305	0.560663	0.543615
	474	1.1607	1.1657	1.1707	1.2771	1.2641	1.222	1.2524	1.2704	1.1035	0.867	0.7167	0.6733		474	0.962917	0.969558	0.968401	0.971474	0.956347	0.941521	0.963236	0.963446	0.828453	0.677132	0.560272	0.542809
	474.5	1.1609	1.1646	1.1704	1.2766	1.2626	1.2221	1.2544	1.271	1.1031	0.8654	0.7168	0.6735		474.5	0.963083	0.968643	0.968153	0.971094	0.955213	0.941598	0.964775	0.963901	0.828153	0.675883	0.56035	0.54297
	475	1.1617	1.1653	1.1706	1.2763	1.2629	1.2235	1.254	1.2693	1.1032	0.8618	0.7163	0.6732		475	0.963746	0.969226	0.968318	0.970866	0.95544	0.942677	0.964467	0.962612	0.828228	0.673071	0.559959	0.542728
	475.5	1.163	1.1644	1.1702	1.2771	1.2625	1.2231	1.2545	1.2696	1.1025	0.8589	0.7159	0.6728		475.5	0.964825	0.968477	0.967987	0.971474	0.955137	0.942368	0.964852	0.962839	0.827703	0.670806	0.559647	0.542406
	476	1.1615	1.1652	1.1686	1.2769	1.2635	1.2231	1.2533	1.2698	1.1022	0.8652	0.7149	0.6713		476	0.963581	0.969142	0.966664	0.971322	0.955893	0.942368	0.963929	0.962991	0.827477	0.675726	0.558865	0.541196
	476.5	1.1613	1.1664	1.1698	1.2765	1.2619	1.2223	1.2543	1.2695	1.1016	0.8644	0.7144	0.6702		476.5	0.963415	0.970141	0.967657	0.971018	0.954683	0.941752	0.964698	0.962764	0.827027	0.675102	0.558474	0.54031
	477	1.1614	1.1652	1.1697	1.2782	1.2633	1.223	1.2546	1.2705	1.1017	0.8628	0.7138	0.6708		477	0.963498	0.969142	0.967574	0.972311	0.955742	0.942291	0.964928	0.963522	0.827102	0.673852	0.558005	0.540793
	477.5	1.162	1.1655	1.1692	1.2755	1.2621	1.2222	1.2536	1.2703	1.1011	0.8598	0.714	0.6694		477.5	0.963995	0.969392	0.96716	0.970257	0.954834	0.941675	0.964159	0.96337	0.826652	0.671509	0.558161	0.539665
	478	1.1608	1.1643	1.1688	1.277	1.2621	1.2237	1.2543	1.2689	1.1011	0.861	0.7128	0.6697		478	0.963	0.968394	0.966829	0.971398	0.954834	0.942831	0.964698	0.962309	0.826652	0.672446	0.557223	0.539906
	478.5	1.1613	1.1649	1.1698	1.2753	1.2611	1.2222	1.2529	1.2705	1.1007	0.8646	0.7126	0.6681		478.5	0.963415	0.968893	0.967657	0.970105	0.954078	0.941675	0.963621	0.963522	0.826351	0.675258	0.557067	0.538617
	479	1.1609	1.1639	1.1692	1.275	1.2608	1.2233	1.2549	1.2695	1.1017	0.8598	0.7117	0.6681		479	0.963083	0.968061	0.96716	0.969877	0.953851	0.942523	0.965159	0.962764	0.827102	0.671509	0.556363	0.538617
	479.5	1.1623	1.1646	1.1696	1.2761	1.2619	1.2236	1.2537	1.2687	1.1018	0.8602	0.7119	0.6671		479.5	0.964244	0.968643	0.967491	0.970714	0.954683	0.942754	0.964236	0.962157	0.827177	0.671821	0.55652	0.53781
	480	1.1606	1.1647	1.1695	1.2757	1.2615	1.2221	1.2543	1.2692	1.1007	0.8587	0.7111	0.6667		480	0.962834	0.968727	0.967408	0.970409	0.95438	0.941598	0.964698	0.962536	0.826351	0.67065	0.555894	0.537488
	480.5	1.1611	1.1648	1.1703	1.2763	1.2614	1.222	1.2531	1.2691	1.1014	0.8614	0.7111	0.667		480.5	0.963249	0.96881	0.96807	0.970866	0.954305	0.941521	0.963775	0.96246	0.826877	0.672759	0.555894	0.53773
	481	1.1609	1.1639	1.1696	1.2764	1.2626	1.2232	1.2535	1.2699	1.1005	0.8605	0.7102	0.6657		481	0.963083	0.968061	0.967491	0.970942	0.955213	0.942445	0.964082	0.963067	0.826201	0.672056	0.555191	0.536682
	481.5	1.1615	1.1661	1.1694	1.2757	1.263	1.2225	1.2521	1.2701	1.1012	0.859	0.7095	0.6668		481.5	0.963581	0.969891	0.967326	0.970409	0.955515	0.941906	0.963006	0.963219	0.826727	0.670884	0.554644	0.537569
	482	1.1607	1.166	1.17	1.2762	1.2621	1.2213	1.254	1.2699	1.0994	0.8564	0.709	0.6643		482	0.962917	0.969808	0.967822	0.97079	0.954834	0.940982	0.964467	0.963067	0.825375	0.668853	0.554253	0.535553
	482.5	1.1612	1.1638	1.169	1.2768	1.2619	1.2216	1.2535	1.2696	1.1005	0.8564	0.7087	0.6631		482.5	0.963332	0.967978	0.966995	0.971246	0.954683	0.941213	0.964082	0.962839	0.826201	0.668853	0.554018	0.534586
	483	1.1618	1.1641	1.17	1.2757	1.2622	1.2213	1.2526	1.2683	1.0994	0.858	0.7078	0.6637		483	0.963829	0.968228	0.967822	0.970409	0.95491	0.940982	0.96339	0.961853	0.825375	0.670103	0.553315	0.535069
	483.5	1.1609	1.1641	1.1694	1.2749	1.2622	1.2213	1.2521	1.2683	1.0997	0.8591	0.7069	0.6615		483.5	0.963083	0.968228	0.967326	0.969801	0.95491	0.940982	0.963006	0.961853	0.825601	0.670962	0.552611	0.533296
	484	1.1618	1.1643	1.1698	1.2755	1.262	1.2207	1.2523	1.2697	1.0986	0.855	0.7074	0.6621		484	0.963829	0.968394	0.967657	0.970257	0.954759	0.940519	0.96316	0.962915	0.824775	0.66776	0.553002	0.533779
	484.5	1.1605	1.1654	1.1699	1.2757	1.2626	1.2209	1.2519	1.2679	1.0985	0.852	0.7069	0.6616		484.5	0.962751	0.969309	0.967739	0.970409	0.955213	0.940673	0.962852	0.96155	0.8247	0.665417	0.552611	0.533376
	485	1.1615	1.1649	1.1697	1.2758	1.2627	1.2219	1.2514	1.2681	1.0991	0.857	0.7055	0.6609		485	0.963581	0.968893	0.967574	0.970485	0.955288	0.941444	0.962467	0.961702	0.82515	0.669322	0.551517	0.532812
	485.5	1.1607	1.1642	1.1689	1.2746	1.2617	1.222	1.2514	1.2689	1.0996	0.8585	0.705	0.6599		485.5	0.962917	0.968311	0.966912	0.969572	0.954532	0.941521	0.962467	0.962309	0.825526	0.670494	0.551126	0.532006
	486	1.161	1.1642	1.1701	1.2738	1.2613	1.2207	1.2514	1.2683	1.0981	0.8548	0.7042	0.6591		486	0.963166	0.968311	0.967905	0.968964	0.954229	0.940519	0.962467	0.961853	0.824399	0.667604	0.5505	0.531361
	486.5	1.1599	1.1636	1.1686	1.2756	1.2608	1.2216	1.2522	1.2687	1.0994	0.8528	0.7043	0.6588		486.5	0.962253	0.967812	0.966664	0.970333	0.953851	0.941213	0.963083	0.962157	0.825375	0.666042	0.550578	0.531119
	487	1.1599	1.1657	1.1707	1.2742	1.2617	1.2209	1.2513	1.267	1.0966	0.8541	0.7029	0.6579		487	0.962253	0.969558	0.968401	0.969268	0.954532	0.940673	0.96239	0.960868	0.823273	0.667057	0.549484	0.530393
	487.5	1.1616	1.1649	1.1695	1.2737	1.2615	1.2226	1.2518	1.2687	1.097	0.858	0.7021	0.6582		487.5	0.963664	0.968893	0.967408	0.968888	0.95438	0.941983	0.962775	0.962157	0.823574	0.670103	0.548859	0.530635
	488	1.1604	1.1648	1.169	1.2733	1.2605	1.2222	1.2518	1.2688	1.0957	0.8561	0.7014	0.658		488	0.962668	0.96881	0.966995	0.968584	0.953624	0.941675	0.962775	0.962233	0.822598	0.668619	0.548311	0.530474
	488.5	1.1604	1.165	1.1693	1.2741	1.2613	1.2219	1.2511	1.2669	1.0969	0.8547	0.7001	0.6569		488.5	0.962668	0.968976	0.967243	0.969192	0.954229	0.941444	0.962237	0.960792	0.823499	0.667526	0.547295	0.529587
	489	1.1612	1.1653	1.1694	1.2746	1.2604	1.2215	1.252	1.2679	1.0945	0.8512	0.7006	0.6562		489	0.963332	0.969226	0.967326	0.969572	0.953548	0.941136	0.962929	0.96155	0.821697	0.664792	0.547686	0.529023
	489.5	1.1604	1.1658	1.1697	1.2737	1.2603	1.2215	1.2498	1.2678	1.0959	0.8533	0.6996	0.6548		489.5	0.962668	0.969642	0.967574	0.968888	0.953473	0.941136	0.961237	0.961474	0.822748	0.666432	0.546904	0.527894
	490	1.1608	1.1645	1.1699	1.2745	1.2603	1.2217	1.2505	1.2671	1.0943	0.8528	0.6993	0.6558		490	0.963	0.96856	0.967739	0.969496	0.953473	0.94129	0.961775	0.960943	0.821547	0.666042	0.54667	0.5287
	490.5	1.1617	1.1649	1.1686	1.2745	1.2608	1.2206	1.2502	1.2686	1.0943	0.8529	0.6988	0.6553		490.5	0.963746	0.968893	0.966664	0.969496	0.953851	0.940442	0.961544	0.962081	0.821547	0.66612	0.546279	0.528297
	491	1.1609	1.1639	1.1691	1.2742	1.2599	1.221	1.2509	1.2672	1.0945	0.8486	0.6994	0.654		491	0.963083	0.968061	0.967078	0.969268	0.95317	0.94075	0.962083	0.961019	0.821697	0.662762	0.546748	0.527249
	491.5	1.1609	1.1644	1.1686	1.2735	1.261	1.2208	1.2515	1.2666	1.0953	0.8501	0.6977	0.6521		491.5	0.963083	0.968477	0.966664	0.968736	0.954002	0.940596	0.962544	0.960564	0.822297	0.663933	0.545419	0.525718
	492	1.1601	1.165	1.1689	1.2745	1.2606	1.2215	1.2511	1.2669	1.0954	0.8523	0.6976	0.6531		492	0.962419	0.968976	0.966912	0.969496	0.9537	0.941136	0.962237	0.960792	0.822372	0.665651	0.545341	0.526524
	492.5	1.1614	1.1643	1.17	1.275	1.2604	1.2205	1.2519	1.2687	1.0956	0.8502	0.6974	0.6533		492.5	0.963498	0.968394	0.967822	0.969877	0.953548	0.940365	0.962852	0.962157	0.822523	0.664011	0.545184	0.526685
	493	1.1605	1.1645	1.1693	1.2744	1.2599	1.2204	1.2511	1.2661	1.0955	0.8474	0.6962	0.651		493	0.962751	0.96856	0.967243	0.96942	0.95317	0.940288	0.962237	0.960185	0.822447	0.661824	0.544246	0.524831
	493.5	1.1599	1.1638	1.1694	1.2733	1.2603	1.2204	1.2495	1.2665	1.0952	0.8475	0.6962	0.65		493.5	0.962253	0.967978	0.967326	0.968584	0.953473	0.940288	0.961006	0.960488	0.822222	0.661903	0.544246	0.524025
	494	1.1605	1.1645	1.1698	1.2743	1.2602	1.2218	1.2514	1.2673	1.0943	0.8503	0.6948	0.6499		494	0.962751	0.96856	0.967657	0.969344	0.953397	0.941367	0.962467	0.961095	0.821547	0.664089	0.543152	0.523944
	494.5	1.1595	1.1644	1.1687	1.2741	1.2611	1.2209	1.2501	1.2666	1.094	0.8515	0.6947	0.6487		494.5	0.961921	0.968477	0.966747	0.969192	0.954078	0.940673	0.961467	0.960564	0.821321	0.665027	0.543074	0.522976
	495	1.1607	1.1649	1.1698	1.2739	1.2611	1.2213	1.2498	1.2666	1.0926	0.8495	0.6935	0.6475		495	0.962917	0.968893	0.967657	0.96904	0.954078	0.940982	0.961237	0.960564	0.82027	0.663465	0.542136	0.522009
	495.5	1.1608	1.1635	1.1695	1.2734	1.2598	1.2219	1.2497	1.2665	1.0925	0.8467	0.6939	0.6472		495.5	0.963	0.967729	0.967408	0.96866	0.953094	0.941444	0.96116	0.960488	0.820195	0.661278	0.542448	0.521767
	496	1.1611	1.1651	1.1703	1.2735	1.26	1.2226	1.2499	1.2647	1.0921	0.8455	0.6922	0.6463		496	0.963249	0.969059	0.96807	0.968736	0.953246	0.941983	0.961314	0.959123	0.819895	0.660341	0.541119	0.521042
	496.5	1.1601	1.1635	1.1692	1.2735	1.2603	1.2214	1.2497	1.2671	1.0927	0.85	0.6918	0.6453		496.5	0.962419	0.967729	0.96716	0.968736	0.953473	0.941059	0.96116	0.960943	0.820345	0.663855	0.540807	0.520235
	497	1.1601	1.1651	1.1683	1.2735	1.2597	1.223	1.2501	1.2663	1.0906	0.8478	0.6913	0.6469		497	0.962419	0.969059	0.966416	0.968736	0.953019	0.942291	0.961467	0.960337	0.818769	0.662137	0.540416	0.521525
	497.5	1.1596	1.1638	1.1686	1.2719	1.2617	1.2211	1.2513	1.2668	1.0915	0.8455	0.6906	0.645		497.5	0.962004	0.967978	0.966664	0.967519	0.954532	0.940827	0.96239	0.960716	0.819444	0.660341	0.539869	0.519994
	498	1.1611	1.1636	1.1687	1.2724	1.2608	1.2218	1.2497	1.2665	1.0912	0.8431	0.6898	0.6438		498	0.963249	0.967812	0.966747	0.967899	0.953851	0.941367	0.96116	0.960488	0.819219	0.658466	0.539243	0.519026
	498.5	1.1613	1.1653	1.1684	1.2719	1.2607	1.2217	1.2505	1.2666	1.0907	0.845	0.6894	0.6435		498.5	0.963415	0.969226	0.966498	0.967519	0.953775	0.94129	0.961775	0.960564	0.818844	0.65995	0.538931	0.518784
	499	1.16	1.1651	1.1686	1.2719	1.2595	1.2216	1.249	1.2671	1.0908	0.8444	0.6891	0.6434		499	0.962336	0.969059	0.966664	0.967519	0.952867	0.941213	0.960621	0.960943	0.818919	0.659481	0.538696	0.518704
	499.5	1.1602	1.1651	1.1697	1.273	1.2601	1.2204	1.2491	1.267	1.0903	0.8442	0.6881	0.6427		499.5	0.962502	0.969059	0.967574	0.968355	0.953321	0.940288	0.960698	0.960868	0.818544	0.659325	0.537914	0.518139
	500	1.16	1.1628	1.1697	1.2731	1.258	1.2204	1.2492	1.2662	1.0898	0.838	0.6868	0.642		500	0.962336	0.967146	0.967574	0.968431	0.951732	0.940288	0.960775	0.960261	0.818168	0.654483	0.536898	0.517575
	500.5	1.1603	1.1647	1.1691	1.2712	1.2584	1.2213	1.2494	1.2669	1.09	0.8417	0.6869	0.6407		500.5	0.962585	0.968727	0.967078	0.966986	0.952035	0.940982	0.960929	0.960792	0.818318	0.657373	0.536976	0.516527
	501	1.1595	1.1637	1.1688	1.2724	1.2585	1.2203	1.2498	1.2667	1.0892	0.8441	0.6868	0.6405		501	0.961921	0.967895	0.966829	0.967899	0.952111	0.940211	0.961237	0.96064	0.817718	0.659247	0.536898	0.516366
	501.5	1.1593	1.163	1.1697	1.272	1.2593	1.2201	1.2496	1.2648	1.0907	0.8447	0.6859	0.64		501.5	0.961755	0.967313	0.967574	0.967595	0.952716	0.940057	0.961083	0.959199	0.818844	0.659716	0.536195	0.515963
	502	1.1599	1.1631	1.1695	1.2725	1.259	1.22	1.2504	1.2652	1.0914	0.8404	0.6866	0.6402		502	0.962253	0.967396	0.967408	0.967975	0.952489	0.93998	0.961698	0.959503	0.819369	0.656357	0.536742	0.516124
	502.5	1.1597	1.164	1.1694	1.273	1.258	1.2206	1.2487	1.2662	1.0898	0.8397	0.6872	0.639		502.5	0.962087	0.968144	0.967326	0.968355	0.951732	0.940442	0.960391	0.960261	0.818168	0.655811	0.537211	0.515156
	503	1.1598	1.1635	1.1683	1.2723	1.2583	1.2205	1.2499	1.2645	1.0895	0.8403	0.6848	0.6387		503	0.96217	0.967729	0.966416	0.967823	0.951959	0.940365	0.961314	0.958972	0.817943	0.656279	0.535335	0.514915
	503.5	1.1598	1.164	1.168	1.2719	1.2574	1.2202	1.2491	1.2661	1.0894	0.8386	0.684	0.6388		503.5	0.96217	0.968144	0.966168	0.967519	0.951279	0.940134	0.960698	0.960185	0.817868	0.654952	0.534709	0.514995
	504	1.1605	1.1637	1.1686	1.2741	1.2577	1.22	1.2507	1.2648	1.09	0.8376	0.684	0.6382		504	0.962751	0.967895	0.966664	0.969192	0.951506	0.93998	0.961929	0.959199	0.818318	0.654171	0.534709	0.514511
	504.5	1.1589	1.1633	1.1691	1.2732	1.2587	1.2204	1.2496	1.2667	1.0893	0.8336	0.6848	0.6386		504.5	0.961424	0.967562	0.967078	0.968508	0.952262	0.940288	0.961083	0.96064	0.817793	0.651047	0.535335	0.514834
	505	1.1606	1.1647	1.1695	1.2726	1.2574	1.2198	1.2495	1.2659	1.0893	0.8354	0.6839	0.6369		505	0.962834	0.968727	0.967408	0.968051	0.951279	0.939826	0.961006	0.960033	0.817793	0.652452	0.534631	0.513463
	505.5	1.1585	1.164	1.1689	1.273	1.2582	1.2204	1.2485	1.2647	1.0882	0.8382	0.6828	0.6351		505.5	0.961092	0.968144	0.966912	0.968355	0.951884	0.940288	0.960237	0.959123	0.816967	0.654639	0.533771	0.512012
	506	1.1596	1.1643	1.1696	1.2712	1.2581	1.2208	1.2488	1.2653	1.0888	0.8352	0.6827	0.6351		506	0.962004	0.968394	0.967491	0.966986	0.951808	0.940596	0.960468	0.959578	0.817417	0.652296	0.533693	0.512012
	506.5	1.1605	1.165	1.1685	1.2727	1.2584	1.2205	1.2488	1.264	1.088	0.8343	0.6817	0.6358		506.5	0.962751	0.968976	0.966581	0.968127	0.952035	0.940365	0.960468	0.958592	0.816817	0.651593	0.532911	0.512577
	507	1.1603	1.1641	1.1689	1.2723	1.2579	1.2188	1.2495	1.2658	1.0875	0.8327	0.6806	0.6331		507	0.962585	0.968228	0.966912	0.967823	0.951657	0.939055	0.961006	0.959958	0.816441	0.650344	0.532051	0.5104
	507.5	1.1598	1.1642	1.1685	1.2725	1.2569	1.2196	1.2488	1.2642	1.0878	0.8335	0.6807	0.6334		507.5	0.96217	0.968311	0.966581	0.967975	0.9509	0.939672	0.960468	0.958744	0.816667	0.650968	0.532129	0.510642
	508	1.1595	1.1638	1.169	1.2723	1.2584	1.2206	1.249	1.2651	1.0874	0.8358	0.6803	0.6336		508	0.961921	0.967978	0.966995	0.967823	0.952035	0.940442	0.960621	0.959427	0.816366	0.652765	0.531817	0.510803
	508.5	1.16	1.1636	1.1685	1.273	1.2575	1.2198	1.2488	1.2643	1.0871	0.8356	0.6795	0.6327		508.5	0.962336	0.967812	0.966581	0.968355	0.951354	0.939826	0.960468	0.95882	0.816141	0.652609	0.531191	0.510077
	509	1.1603	1.1644	1.1688	1.2715	1.2579	1.2185	1.2489	1.2641	1.087	0.8295	0.6789	0.6328		509	0.962585	0.968477	0.966829	0.967214	0.951657	0.938824	0.960545	0.958668	0.816066	0.647844	0.530722	0.510158
	509.5	1.1607	1.1641	1.1696	1.2715	1.2573	1.22	1.2478	1.2651	1.0881	0.8306	0.6784	0.632		509.5	0.962917	0.968228	0.967491	0.967214	0.951203	0.93998	0.959699	0.959427	0.816892	0.648704	0.530331	0.509513
	510	1.1597	1.1645	1.1687	1.272	1.2572	1.2204	1.2482	1.2665	1.0865	0.8314	0.6772	0.632		510	0.962087	0.96856	0.966747	0.967595	0.951127	0.940288	0.960006	0.960488	0.815691	0.649328	0.529393	0.509513
	510.5	1.1583	1.1634	1.1684	1.2716	1.2568	1.2195	1.2471	1.2669	1.0874	0.8331	0.6767	0.6314		510.5	0.960926	0.967645	0.966498	0.96729	0.950825	0.939595	0.95916	0.960792	0.816366	0.650656	0.529003	0.509029
	511	1.1593	1.1653	1.1685	1.2718	1.2575	1.2202	1.2474	1.2654	1.0861	0.8305	0.6763	0.6304		511	0.961755	0.969226	0.966581	0.967443	0.951354	0.940134	0.959391	0.959654	0.81539	0.648625	0.52869	0.508223
	511.5	1.1594	1.1637	1.1681	1.2717	1.2576	1.2202	1.2478	1.2653	1.0856	0.8298	0.6756	0.6294		511.5	0.961838	0.967895	0.96625	0.967367	0.95143	0.940134	0.959699	0.959578	0.815015	0.648079	0.528143	0.507417
	512	1.1591	1.1626	1.1696	1.2708	1.2562	1.2187	1.2475	1.2654	1.0848	0.8284	0.6756	0.6296		512	0.96159	0.96698	0.967491	0.966682	0.950371	0.938978	0.959468	0.959654	0.814414	0.646985	0.528143	0.507578
	512.5	1.1592	1.1641	1.168	1.2704	1.2573	1.2193	1.2478	1.266	1.0847	0.832	0.6743	0.6285		512.5	0.961672	0.968228	0.966168	0.966378	0.951203	0.939441	0.959699	0.960109	0.814339	0.649797	0.527126	0.506691
	513	1.1591	1.1647	1.1688	1.272	1.2575	1.2189	1.2476	1.2659	1.0852	0.83	0.6743	0.6289		513	0.96159	0.968727	0.966829	0.967595	0.951354	0.939132	0.959545	0.960033	0.814715	0.648235	0.527126	0.507014
	513.5	1.159	1.1652	1.1688	1.2707	1.2566	1.2182	1.2482	1.2657	1.0845	0.8263	0.6734	0.6279		513.5	0.961507	0.969142	0.966829	0.966606	0.950673	0.938593	0.960006	0.959882	0.814189	0.645345	0.526423	0.506208
	514	1.1578	1.1638	1.1684	1.2715	1.2551	1.2184	1.2477	1.2656	1.0841	0.8267	0.673	0.6266		514	0.960511	0.967978	0.966498	0.967214	0.949539	0.938747	0.959622	0.959806	0.813889	0.645658	0.52611	0.50516
	514.5	1.1586	1.1647	1.1684	1.2712	1.2563	1.2181	1.2482	1.2655	1.0834	0.832	0.6729	0.6262		514.5	0.961175	0.968727	0.966498	0.966986	0.950446	0.938516	0.960006	0.95973	0.813363	0.649797	0.526032	0.504837
	515	1.1597	1.1645	1.1681	1.2697	1.2556	1.2184	1.2485	1.2654	1.0832	0.8323	0.672	0.627		515	0.962087	0.96856	0.96625	0.965845	0.949917	0.938747	0.960237	0.959654	0.813213	0.650031	0.525328	0.505482
	515.5	1.1591	1.1642	1.168	1.2721	1.2555	1.2184	1.248	1.2657	1.084	0.8282	0.6712	0.6262		515.5	0.96159	0.968311	0.966168	0.967671	0.949841	0.938747	0.959852	0.959882	0.813814	0.646829	0.524703	0.504837
	516	1.1614	1.1647	1.1673	1.271	1.2549	1.2177	1.2476	1.2644	1.0842	0.8269	0.6704	0.6247		516	0.963498	0.968727	0.965589	0.966834	0.949387	0.938208	0.959545	0.958896	0.813964	0.645814	0.524078	0.503628
	516.5	1.1585	1.1642	1.1682	1.2713	1.2572	1.2182	1.2475	1.2658	1.0839	0.8288	0.6695	0.6244		516.5	0.961092	0.968311	0.966333	0.967062	0.951127	0.938593	0.959468	0.959958	0.813739	0.647298	0.523374	0.503386
	517	1.1581	1.1647	1.1685	1.27	1.2551	1.218	1.2466	1.2652	1.0826	0.8296	0.6683	0.6235		517	0.96076	0.968727	0.966581	0.966073	0.949539	0.938439	0.958776	0.959503	0.812763	0.647923	0.522436	0.50266
	517.5	1.1594	1.1631	1.1668	1.2702	1.2549	1.2173	1.2482	1.2638	1.0824	0.8269	0.6689	0.6243		517.5	0.961838	0.967396	0.965175	0.966225	0.949387	0.9379	0.960006	0.958441	0.812613	0.645814	0.522905	0.503305

## Sheet: Supp. Fig. 8
	Diameters (nm)
	Filaments	Protrusions
	22.26	15.9
	23.055	14.31
	19.08	19.08
	17.49	17.49
	20.67	17.49
	17.49	15.9
	24.84	19.44
	22.68	18.36
	21.6	17.28
	19.44	20.52
	22.68	16.2
	21.6	23.76
	19.44	23.76
	21.6	19.44
	21.6	19.44
	20.52	17.28
	21.6	20.52
	23.76	18.36
	23.76	19.44
	22.68	20.52
	23.76	27
	21.6	21.6
	20.52	18.36
	21.6	22.68
	20.52	21.6
	23.76	28.08
	23.76	27
	21.6	21.6
	23.76	20.52
	18.36	21.6
	20.52	17.28
	23.76	19.44
	22.68	21.6
	20.52	18.36
	24.84	19.44
	23.76	20.52
	21.6	15.12
	20.52	16.2
	21.6	16.2
	21.6	27
	22.68	20.52
	20.52	18.36
	20.52	18.36
	17.28	27
	20.52	30.24
	20.52	17.28
	22.68	16.2
	20.13	16.47
	20.13	21.96
	21.96	20.13
	21.96	14.64
	21.96	20.13
	19.44	20.52
	20.52	27
	21.6	20.52
	21.6	15.12
	18.36	18.36
	20.52	15.12
	19.44	23.76
	20.52	22.68
	18.36	19.44
	19.44	19.44
	21.6	17.28
	21.6	19.44
	22.68	21.6
	20.52	15.12
	21.6	22.68
	21.6	15.12
	19.44	15.12
	19.44	16.2
	19.44	18.36
	18.36	14.04
	22.68	19.44
	21.6	14.04
	18.36	17.28
	21.6	14.04
	20.52	18.36
	19.44	15.12
	19.44	14.04
	23.76	15.12
	20.52	16.2
	17.28	14.04
	21.6	15.12
	20.52	14.04
	20.52	20.52
	20.52	23.76
	19.44	27
	20.52	18.36
	19.44	24.84
	22.68	24.84
	22.68	14.04
	20.52	23.76
	19.44	18.36
	21.6	18.36
	24.84	22.68
	23.76	21.6
	20.52	22.68
	19.44	16.2
	22.68	16.2
	22.68	20.52
	21.6	18.36
	23.76	16.2
	21.6	15.12

## Sheet: Supp. Fig. 10
	Uncropped scans of immunoblots
	The boxed regions are displayed
	in supplementary fig. 10
